# Supplementary material for: Superconducting spintronic heat engine
Source: Nat Commun. 2024 Jun 6;15:4823. doi: 10.1038/s41467-024-49052-z (PMC11156981; doi:10.1038/s41467-024-49052-z)
Supplement: Supplementary file 4 — Supplementary Data 1 [file 41467_2024_49052_MOESM4_ESM.zip]

Archive with 25 entries (25 files):
- Data/Figure 1c.dat
- Data/Figure 1d exp.dat
- Data/Figure 1d teo.dat
- Data/Figure 1e exp.dat
- Data/Figure 1e teo.dat
- Data/Figure 1f neg.dat
- Data/Figure 1f pos.dat
- Data/Figure 2b.dat
- Data/Figure 2c down.dat
- Data/Figure 2c up.dat
- Data/Figure 2d down.dat
- Data/Figure 2d up.dat
- Data/Figure 2e exp.dat
- Data/Figure 2e teo.dat
- Data/Figure 2f.dat
- Data/Figure 3b.dat
- Data/Figure 3c exp.dat
- Data/Figure 3c teo.dat
- Data/Figure 3d exp.dat
- Data/Figure 3d teo.dat
- Data/Figure 3e exp.dat
- Data/Figure 3e teo.dat
- Data/Figure 3f exp.dat
- Data/Figure 3f teo-eta-nonlin.txt
- Data/Figure 4.dat
