# Supplementary material for: Superconducting spintronic heat engine
Source: Nat Commun. 2024 Jun 6;15:4823. doi: 10.1038/s41467-024-49052-z (PMC11156981; doi:10.1038/s41467-024-49052-z)
Supplement: Supplementary file 4 — Supplementary Data 1 [file 41467_2024_49052_MOESM4_ESM.zip › Data/Figure 1c.dat]

HP334xx [V]-22	HP334xx [V]-23	HP334xx [V]-23	HP334xx [V]-23	HP334xx [V]-23	HP334xx [V]-23	HP334xx [V]-23	HP334xx [V]-23	HP334xx [V]-23	HP334xx [V]-23	HP334xx [V]-23	HP334xx [V]-23	HP334xx [V]-23	HP334xx [V]-23	HP334xx [V]-23	HP334xx [V]-23	HP334xx [V]-23	HP334xx [V]-23	HP334xx [V]-23	HP334xx [V]-23	HP334xx [V]-23	HP334xx [V]-23	HP334xx [V]-23	HP334xx [V]-23	HP334xx [V]-23	HP334xx [V]-23	HP334xx [V]-23	HP334xx [V]-23	HP334xx [V]-23	HP334xx [V]-23	HP334xx [V]-23	HP334xx [V]-23	HP334xx [V]-23	HP334xx [V]-23	HP334xx [V]-23	HP334xx [V]-23	HP334xx [V]-23	HP334xx [V]-23	HP334xx [V]-23	HP334xx [V]-23	HP334xx [V]-23	HP334xx [V]-23	HP334xx [V]-23	HP334xx [V]-23	HP334xx [V]-23	HP334xx [V]-23	HP334xx [V]-23	HP334xx [V]-23	HP334xx [V]-23	HP334xx [V]-23
2	0.14	0.138	0.136	0.134	0.132	0.13	0.128	0.126	0.124	0.122	0.12	0.118	0.116	0.114	0.112	0.11	0.108	0.106	0.104	0.102	0.1	0.098	0.096	0.094	0.092	0.09	0.088	0.086	0.084	0.082	0.08	0.078	0.076	0.074	0.072	0.07	0.068	0.066	0.064	0.062	0.06	0.058	0.056	0.054	0.052	0.05	0.048	0.046	0.044
-7.445E-4	2.2485091E-5	2.2380009E-5	2.242926E-5	2.2214309E-5	2.2328034E-5	2.2103654E-5	2.2439154E-5	2.1976577E-5	2.2224159E-5	2.2193033E-5	2.223653E-5	2.2069913E-5	2.222957E-5	2.2287348E-5	2.1988247E-5	2.2496683E-5	2.2249107E-5	2.2318117E-5	2.2238945E-5	2.2218689E-5	2.2457959E-5	2.2363291E-5	2.2275191E-5	2.2430273E-5	2.2406319E-5	2.2090775E-5	2.2227947E-5	2.2330967E-5	2.2554468E-5	2.2495787E-5	2.2237596E-5	2.2573668E-5	2.2544067E-5	2.2708972E-5	2.2489722E-5	2.2186554E-5	2.2365356E-5	2.2641187E-5	2.2559262E-5	2.2451115E-5	2.2501015E-5	2.2474108E-5	2.2948398E-5	2.2555182E-5	2.2715082E-5	2.2400021E-5	2.2637729E-5	2.2591576E-5	2.2451621E-5
-7.365E-4	2.2367349E-5	2.2316899E-5	2.234634E-5	2.2185146E-5	2.2243963E-5	2.2108068E-5	2.2392883E-5	2.2037067E-5	2.2258421E-5	2.2220665E-5	2.21524E-5	2.2073313E-5	2.2226315E-5	2.2259345E-5	2.2031354E-5	2.2414747E-5	2.2227267E-5	2.2267377E-5	2.2266588E-5	2.2207019E-5	2.2381831E-5	2.2337255E-5	2.2295717E-5	2.2377897E-5	2.2335362E-5	2.2150484E-5	2.2257632E-5	2.2342095E-5	2.249767E-5	2.2454451E-5	2.225674E-5	2.2503844E-5	2.2509582E-5	2.2685182E-5	2.2416095E-5	2.2262175E-5	2.2411164E-5	2.2624071E-5	2.2523303E-5	2.2480068E-5	2.2528467E-5	2.2469443E-5	2.2799484E-5	2.2542127E-5	2.2650872E-5	2.2437745E-5	2.2612713E-5	2.2539155E-5	2.2491997E-5
-7.285E-4	2.2249607E-5	2.2253789E-5	2.2263421E-5	2.2155982E-5	2.2159892E-5	2.2112482E-5	2.2346612E-5	2.2097557E-5	2.2292682E-5	2.2248297E-5	2.206827E-5	2.2076714E-5	2.2223059E-5	2.2231341E-5	2.2074462E-5	2.2332812E-5	2.2205427E-5	2.2216637E-5	2.2294231E-5	2.219535E-5	2.2305703E-5	2.2311219E-5	2.2316243E-5	2.2325521E-5	2.2264405E-5	2.2210193E-5	2.2287318E-5	2.2353224E-5	2.2440873E-5	2.2413115E-5	2.2275884E-5	2.2434021E-5	2.2475097E-5	2.2661392E-5	2.2342468E-5	2.2337796E-5	2.2456972E-5	2.2606955E-5	2.2487344E-5	2.2509021E-5	2.2555919E-5	2.2464779E-5	2.265057E-5	2.2529072E-5	2.2586662E-5	2.2475468E-5	2.2587697E-5	2.2486735E-5	2.2532372E-5
-7.215E-4	2.2131865E-5	2.219068E-5	2.2180501E-5	2.2126819E-5	2.2075821E-5	2.2116896E-5	2.2300341E-5	2.2158048E-5	2.2326944E-5	2.227593E-5	2.1984141E-5	2.2080115E-5	2.2219804E-5	2.2203338E-5	2.211757E-5	2.2250876E-5	2.2183587E-5	2.2165898E-5	2.2321873E-5	2.218368E-5	2.2229575E-5	2.2285183E-5	2.2336769E-5	2.2273145E-5	2.2193448E-5	2.2269902E-5	2.2317003E-5	2.2364352E-5	2.2384075E-5	2.2371779E-5	2.2295028E-5	2.2364198E-5	2.2440612E-5	2.2637602E-5	2.2268841E-5	2.2413417E-5	2.2502781E-5	2.2589839E-5	2.2451385E-5	2.2537974E-5	2.2583371E-5	2.2460114E-5	2.2501656E-5	2.2516017E-5	2.252246E-5	2.2513192E-5	2.2562681E-5	2.2434315E-5	2.2572748E-5
-7.135E-4	2.2089456E-5	2.2178124E-5	2.2101153E-5	2.2087932E-5	2.2013058E-5	2.2124731E-5	2.2269988E-5	2.2200982E-5	2.2359241E-5	2.2280334E-5	2.1920067E-5	2.2077667E-5	2.2214903E-5	2.2186211E-5	2.2114524E-5	2.2234112E-5	2.2161506E-5	2.2137912E-5	2.228867E-5	2.2199705E-5	2.212964E-5	2.2268185E-5	2.2354082E-5	2.2232892E-5	2.2135062E-5	2.2325254E-5	2.2347455E-5	2.2352742E-5	2.235603E-5	2.2334377E-5	2.2316378E-5	2.2331439E-5	2.2423961E-5	2.2596035E-5	2.2227933E-5	2.2446127E-5	2.2512973E-5	2.2605903E-5	2.2383012E-5	2.2555451E-5	2.253283E-5	2.2455067E-5	2.2511603E-5	2.2450445E-5	2.2474427E-5	2.2519031E-5	2.2521822E-5	2.2500366E-5	2.2579238E-5
-7.055E-4	2.2041878E-5	2.2176678E-5	2.2048869E-5	2.2036089E-5	2.201815E-5	2.2152842E-5	2.2191658E-5	2.216962E-5	2.2374147E-5	2.2213856E-5	2.1917696E-5	2.2058892E-5	2.2197218E-5	2.2203547E-5	2.2047971E-5	2.2301573E-5	2.2142046E-5	2.2143757E-5	2.218674E-5	2.2232637E-5	2.2020321E-5	2.2249569E-5	2.2373113E-5	2.2187752E-5	2.2123938E-5	2.2329145E-5	2.2348555E-5	2.2320782E-5	2.2408922E-5	2.2328911E-5	2.2310815E-5	2.2392457E-5	2.2486607E-5	2.2497418E-5	2.226233E-5	2.2429205E-5	2.2500189E-5	2.2546785E-5	2.2334104E-5	2.2499405E-5	2.2472616E-5	2.2451926E-5	2.2509667E-5	2.2459917E-5	2.2484319E-5	2.250713E-5	2.255287E-5	2.2569694E-5	2.2635702E-5
-6.975E-4	2.1985702E-5	2.2103688E-5	2.2044455E-5	2.2003973E-5	2.200678E-5	2.2133425E-5	2.2074687E-5	2.2153831E-5	2.2358665E-5	2.2141908E-5	2.1948711E-5	2.2047105E-5	2.2209966E-5	2.2193813E-5	2.2015588E-5	2.231724E-5	2.2203216E-5	2.2136275E-5	2.2160072E-5	2.2186884E-5	2.1955417E-5	2.2196854E-5	2.2383727E-5	2.2135671E-5	2.2159969E-5	2.2319272E-5	2.2300702E-5	2.2353874E-5	2.247028E-5	2.2330947E-5	2.2315588E-5	2.2417859E-5	2.261716E-5	2.2433591E-5	2.231362E-5	2.2481011E-5	2.2555309E-5	2.2482205E-5	2.2374102E-5	2.2515917E-5	2.2478478E-5	2.2487282E-5	2.2505513E-5	2.2466318E-5	2.2494928E-5	2.246709E-5	2.26533E-5	2.2616457E-5	2.2617263E-5
-6.895E-4	2.1958335E-5	2.2061587E-5	2.2051869E-5	2.201507E-5	2.1985859E-5	2.2109143E-5	2.2048022E-5	2.2233745E-5	2.2315428E-5	2.2125982E-5	2.1957261E-5	2.2097297E-5	2.228246E-5	2.220254E-5	2.2036568E-5	2.2294481E-5	2.22065E-5	2.2179182E-5	2.2211957E-5	2.2109412E-5	2.1929837E-5	2.2220818E-5	2.2340302E-5	2.211277E-5	2.218715E-5	2.2381865E-5	2.2285987E-5	2.2380047E-5	2.2454246E-5	2.2304068E-5	2.2361368E-5	2.236848E-5	2.2680027E-5	2.242059E-5	2.2312253E-5	2.2538074E-5	2.2590256E-5	2.2440157E-5	2.2427249E-5	2.2583194E-5	2.2512804E-5	2.248832E-5	2.2499795E-5	2.2535124E-5	2.249877E-5	2.2477161E-5	2.2670397E-5	2.2710049E-5	2.2632795E-5
-6.815E-4	2.1975285E-5	2.2091154E-5	2.2052301E-5	2.202804E-5	2.1949949E-5	2.2134065E-5	2.203971E-5	2.2256813E-5	2.2280172E-5	2.2102953E-5	2.1981646E-5	2.212306E-5	2.2296652E-5	2.223485E-5	2.2037666E-5	2.2351127E-5	2.2121848E-5	2.2223494E-5	2.2213141E-5	2.2074881E-5	2.1938986E-5	2.224695E-5	2.2301504E-5	2.2086879E-5	2.2210504E-5	2.2410545E-5	2.2257073E-5	2.2360169E-5	2.2474375E-5	2.2338569E-5	2.2417926E-5	2.2360631E-5	2.2664573E-5	2.2393935E-5	2.2318345E-5	2.2543359E-5	2.2578064E-5	2.2454586E-5	2.2448978E-5	2.2551943E-5	2.2514868E-5	2.2475713E-5	2.2552414E-5	2.2578008E-5	2.2496263E-5	2.2437169E-5	2.2667368E-5	2.2829555E-5	2.2659936E-5
-6.735E-4	2.2005647E-5	2.2080379E-5	2.2057499E-5	2.1998428E-5	2.1939545E-5	2.2218679E-5	2.1982649E-5	2.2220193E-5	2.2209258E-5	2.2048741E-5	2.2041338E-5	2.2105062E-5	2.2231966E-5	2.2222911E-5	2.2011801E-5	2.2403593E-5	2.2084219E-5	2.2271376E-5	2.2166948E-5	2.2053932E-5	2.2009854E-5	2.2239841E-5	2.2238616E-5	2.2081367E-5	2.2270585E-5	2.2402663E-5	2.2292678E-5	2.2336851E-5	2.2538971E-5	2.2366541E-5	2.2419726E-5	2.2412943E-5	2.2695221E-5	2.237873E-5	2.2381125E-5	2.2431536E-5	2.2566353E-5	2.244612E-5	2.2471207E-5	2.2574085E-5	2.2585289E-5	2.2481155E-5	2.2656489E-5	2.2635767E-5	2.2501371E-5	2.2426028E-5	2.2745433E-5	2.2944091E-5	2.2703828E-5
-6.665E-4	2.2002831E-5	2.206601E-5	2.2087219E-5	2.2023808E-5	2.1980509E-5	2.2228196E-5	2.1949432E-5	2.2183739E-5	2.218345E-5	2.2033178E-5	2.2067708E-5	2.2134386E-5	2.2193299E-5	2.22264E-5	2.2051624E-5	2.2373476E-5	2.208659E-5	2.2303364E-5	2.2164548E-5	2.2025844E-5	2.2107482E-5	2.2243579E-5	2.2244162E-5	2.2111718E-5	2.2365708E-5	2.2392562E-5	2.2331901E-5	2.2346711E-5	2.2577702E-5	2.2388761E-5	2.2456888E-5	2.2414461E-5	2.2719801E-5	2.2416055E-5	2.2492017E-5	2.2390557E-5	2.2581121E-5	2.2489554E-5	2.2587707E-5	2.260403E-5	2.2625027E-5	2.2539795E-5	2.2628409E-5	2.2752364E-5	2.2543851E-5	2.2471344E-5	2.2809428E-5	2.3022636E-5	2.2682841E-5
-6.585E-4	2.2021523E-5	2.2034512E-5	2.2146953E-5	2.2102013E-5	2.1993114E-5	2.2247597E-5	2.198177E-5	2.2160139E-5	2.217987E-5	2.2074616E-5	2.2083514E-5	2.2150951E-5	2.2183566E-5	2.221853E-5	2.2127433E-5	2.2315714E-5	2.2011592E-5	2.2378382E-5	2.2219528E-5	2.2043341E-5	2.2187206E-5	2.2241487E-5	2.2281282E-5	2.2157741E-5	2.2371962E-5	2.2457934E-5	2.2306135E-5	2.2374077E-5	2.2543144E-5	2.2413442E-5	2.2522578E-5	2.2378276E-5	2.264952E-5	2.2443472E-5	2.2514671E-5	2.2444174E-5	2.2568965E-5	2.2551716E-5	2.2705132E-5	2.2645375E-5	2.2614062E-5	2.2612606E-5	2.2615098E-5	2.2796624E-5	2.2582548E-5	2.2523364E-5	2.2824941E-5	2.3040791E-5	2.2690578E-5
-6.505E-4	2.212755E-5	2.2022927E-5	2.2176512E-5	2.2154831E-5	2.1982599E-5	2.2298675E-5	2.2021179E-5	2.210356E-5	2.2172871E-5	2.2101372E-5	2.2102529E-5	2.2159308E-5	2.2162088E-5	2.227057E-5	2.2154004E-5	2.2289345E-5	2.195484E-5	2.2397746E-5	2.2212539E-5	2.209472E-5	2.2241136E-5	2.2232639E-5	2.228722E-5	2.2184264E-5	2.2365027E-5	2.2482296E-5	2.2300195E-5	2.2403424E-5	2.2570427E-5	2.2431363E-5	2.2526405E-5	2.2396784E-5	2.2567197E-5	2.2471318E-5	2.2564255E-5	2.2499475E-5	2.2502198E-5	2.256288E-5	2.2693515E-5	2.2611672E-5	2.2617621E-5	2.2654143E-5	2.2657229E-5	2.2807142E-5	2.2579677E-5	2.2585297E-5	2.2854621E-5	2.301834E-5	2.2739412E-5
-6.425E-4	2.2172582E-5	2.2018968E-5	2.2234321E-5	2.2145028E-5	2.1965558E-5	2.2313413E-5	2.2039073E-5	2.2021479E-5	2.2230777E-5	2.2100913E-5	2.2147222E-5	2.2215999E-5	2.2118213E-5	2.2222519E-5	2.2161803E-5	2.2224447E-5	2.1978508E-5	2.2382174E-5	2.2177657E-5	2.2106094E-5	2.2232539E-5	2.2189844E-5	2.2302634E-5	2.2248249E-5	2.2422891E-5	2.2459868E-5	2.2307988E-5	2.2411097E-5	2.257734E-5	2.2452998E-5	2.2506822E-5	2.2452489E-5	2.2537638E-5	2.2525164E-5	2.2640542E-5	2.245549E-5	2.2541575E-5	2.2624579E-5	2.2640149E-5	2.2592102E-5	2.270267E-5	2.2670701E-5	2.2684585E-5	2.283049E-5	2.2642631E-5	2.2656667E-5	2.2886944E-5	2.2977324E-5	2.278527E-5
-6.345E-4	2.2133016E-5	2.2059103E-5	2.2321306E-5	2.2141598E-5	2.1971826E-5	2.2254294E-5	2.2027186E-5	2.1993701E-5	2.2287587E-5	2.2151412E-5	2.2167566E-5	2.2285011E-5	2.2107987E-5	2.2233859E-5	2.2212656E-5	2.2108701E-5	2.2036113E-5	2.2394549E-5	2.2186411E-5	2.209815E-5	2.2237315E-5	2.2216324E-5	2.2351484E-5	2.2331912E-5	2.2484053E-5	2.2471374E-5	2.2332863E-5	2.2422238E-5	2.2490214E-5	2.2452808E-5	2.2531585E-5	2.2450489E-5	2.2547276E-5	2.249829E-5	2.273393E-5	2.2522453E-5	2.2574612E-5	2.271303E-5	2.2702041E-5	2.2604512E-5	2.2718695E-5	2.2724422E-5	2.2668975E-5	2.2855431E-5	2.2673385E-5	2.2724013E-5	2.2867753E-5	2.2937891E-5	2.2800792E-5
-6.265E-4	2.2187128E-5	2.207854E-5	2.2364075E-5	2.2160632E-5	2.1982921E-5	2.221779E-5	2.2039272E-5	2.2020306E-5	2.2280166E-5	2.2256526E-5	2.2132427E-5	2.2279526E-5	2.2151123E-5	2.2195448E-5	2.2275119E-5	2.1988203E-5	2.2025342E-5	2.2407741E-5	2.2199186E-5	2.2163403E-5	2.2216611E-5	2.2242003E-5	2.2346004E-5	2.2403567E-5	2.2472005E-5	2.2534321E-5	2.2373413E-5	2.2395313E-5	2.2397909E-5	2.2410691E-5	2.2553541E-5	2.2445055E-5	2.2435535E-5	2.247176E-5	2.2753877E-5	2.2585349E-5	2.2653967E-5	2.2695256E-5	2.2748455E-5	2.2592921E-5	2.2672278E-5	2.272923E-5	2.2681953E-5	2.2854761E-5	2.2657397E-5	2.2758184E-5	2.2803321E-5	2.2899526E-5	2.2795913E-5
-6.195E-4	2.2130872E-5	2.2088905E-5	2.2368857E-5	2.2148293E-5	2.1987846E-5	2.2161316E-5	2.2042356E-5	2.2019651E-5	2.2229411E-5	2.2285769E-5	2.214322E-5	2.2298625E-5	2.2153104E-5	2.2263691E-5	2.2271172E-5	2.1996457E-5	2.1978642E-5	2.2367017E-5	2.2149508E-5	2.2308098E-5	2.2153624E-5	2.2228946E-5	2.2398793E-5	2.2424E-5	2.243755E-5	2.2517957E-5	2.2365021E-5	2.2388455E-5	2.2458433E-5	2.2473711E-5	2.2504031E-5	2.2501233E-5	2.2364946E-5	2.2399615E-5	2.2828979E-5	2.2589577E-5	2.2645848E-5	2.2631031E-5	2.2699702E-5	2.2552001E-5	2.2651243E-5	2.2719515E-5	2.2723055E-5	2.2830894E-5	2.268723E-5	2.2802909E-5	2.2810797E-5	2.2862049E-5	2.2827655E-5
-6.115E-4	2.2127267E-5	2.2086546E-5	2.2381459E-5	2.211461E-5	2.1995563E-5	2.2072091E-5	2.1969403E-5	2.2032588E-5	2.2175903E-5	2.2276051E-5	2.2211101E-5	2.2302205E-5	2.2174733E-5	2.2190977E-5	2.2237359E-5	2.2016025E-5	2.2100236E-5	2.2353067E-5	2.2056993E-5	2.2384796E-5	2.2132045E-5	2.2127766E-5	2.2476748E-5	2.2418827E-5	2.2419969E-5	2.2432698E-5	2.2357217E-5	2.2451522E-5	2.2491256E-5	2.2444023E-5	2.2462293E-5	2.2551251E-5	2.2419135E-5	2.2354281E-5	2.2883784E-5	2.2625759E-5	2.2681437E-5	2.2610916E-5	2.2647E-5	2.2542525E-5	2.2644626E-5	2.2700093E-5	2.2762797E-5	2.2808197E-5	2.2774226E-5	2.2805096E-5	2.2812815E-5	2.2825145E-5	2.2853479E-5
-6.035E-4	2.2097855E-5	2.2078132E-5	2.2354849E-5	2.2082514E-5	2.2010156E-5	2.1996802E-5	2.1978045E-5	2.210196E-5	2.2137582E-5	2.2301877E-5	2.2215269E-5	2.2304103E-5	2.22656E-5	2.2144793E-5	2.2238508E-5	2.2005598E-5	2.2233573E-5	2.2341093E-5	2.2091627E-5	2.2392048E-5	2.2077747E-5	2.2150883E-5	2.246626E-5	2.2455422E-5	2.2410103E-5	2.2413735E-5	2.2330236E-5	2.2471268E-5	2.2362722E-5	2.2390609E-5	2.2468274E-5	2.2533866E-5	2.2464573E-5	2.2352589E-5	2.2895091E-5	2.2709291E-5	2.2703217E-5	2.2579311E-5	2.2653575E-5	2.2560991E-5	2.2640058E-5	2.2680556E-5	2.2743715E-5	2.2812457E-5	2.2814828E-5	2.2816816E-5	2.2720593E-5	2.2792199E-5	2.2862024E-5
-5.955E-4	2.2124285E-5	2.212091E-5	2.2232783E-5	2.2096351E-5	2.1996907E-5	2.2036003E-5	2.2015524E-5	2.2174556E-5	2.2090643E-5	2.2349675E-5	2.2177491E-5	2.2315906E-5	2.233249E-5	2.2139169E-5	2.2289527E-5	2.2005904E-5	2.22339E-5	2.2374936E-5	2.2132655E-5	2.244903E-5	2.2072426E-5	2.215267E-5	2.2427042E-5	2.2433652E-5	2.2363991E-5	2.243033E-5	2.2305595E-5	2.2457153E-5	2.2290654E-5	2.2421143E-5	2.2485935E-5	2.2494206E-5	2.2430943E-5	2.2391551E-5	2.2849474E-5	2.2747084E-5	2.2666609E-5	2.2532129E-5	2.2666186E-5	2.2606164E-5	2.2676694E-5	2.2667613E-5	2.2770142E-5	2.2808138E-5	2.2826201E-5	2.2824456E-5	2.2662258E-5	2.2775539E-5	2.2933227E-5
-5.875E-4	2.2086576E-5	2.2103624E-5	2.2126244E-5	2.2047559E-5	2.1971921E-5	2.20977E-5	2.207046E-5	2.2193623E-5	2.2029855E-5	2.2303081E-5	2.2173907E-5	2.2300081E-5	2.2318588E-5	2.2115627E-5	2.2252298E-5	2.2084865E-5	2.2227385E-5	2.2319254E-5	2.2111493E-5	2.2524308E-5	2.2087521E-5	2.2135856E-5	2.2434355E-5	2.2432416E-5	2.2318927E-5	2.2362109E-5	2.2370895E-5	2.2467635E-5	2.2316503E-5	2.2404147E-5	2.2452588E-5	2.2525618E-5	2.2404333E-5	2.2408978E-5	2.2810231E-5	2.2699391E-5	2.2644504E-5	2.2505398E-5	2.2644628E-5	2.2668163E-5	2.2718761E-5	2.2657824E-5	2.2838072E-5	2.2835283E-5	2.2859962E-5	2.283032E-5	2.2684823E-5	2.2792516E-5	2.3044129E-5
-5.795E-4	2.2081873E-5	2.2098732E-5	2.2090509E-5	2.1982036E-5	2.1985253E-5	2.2101001E-5	2.2088953E-5	2.2201348E-5	2.1994928E-5	2.2237291E-5	2.2155944E-5	2.2301473E-5	2.2268723E-5	2.2113655E-5	2.2232468E-5	2.214391E-5	2.2273159E-5	2.2308849E-5	2.2111134E-5	2.2553972E-5	2.2125077E-5	2.2130333E-5	2.249252E-5	2.2445773E-5	2.2382633E-5	2.2290971E-5	2.2455406E-5	2.253541E-5	2.2381897E-5	2.2417088E-5	2.24448E-5	2.254765E-5	2.2434074E-5	2.242651E-5	2.2820084E-5	2.2699747E-5	2.2681333E-5	2.2532272E-5	2.2687345E-5	2.272243E-5	2.2711822E-5	2.2687931E-5	2.2865864E-5	2.2886916E-5	2.2971341E-5	2.281264E-5	2.2738362E-5	2.2796722E-5	2.310005E-5
-5.725E-4	2.2065715E-5	2.2082537E-5	2.2081349E-5	2.2005683E-5	2.2043782E-5	2.2097897E-5	2.2106575E-5	2.2253601E-5	2.1988499E-5	2.2251905E-5	2.2139852E-5	2.223766E-5	2.2269848E-5	2.2103989E-5	2.2257607E-5	2.2170538E-5	2.2283999E-5	2.2345341E-5	2.2199719E-5	2.2593201E-5	2.2180291E-5	2.2173911E-5	2.2493388E-5	2.2456118E-5	2.241529E-5	2.2295433E-5	2.2468467E-5	2.2477485E-5	2.2394131E-5	2.2438681E-5	2.2530001E-5	2.2582073E-5	2.246458E-5	2.2485625E-5	2.2804749E-5	2.2754462E-5	2.271398E-5	2.2530458E-5	2.2758664E-5	2.2775431E-5	2.272666E-5	2.2769117E-5	2.2855454E-5	2.2897235E-5	2.2971618E-5	2.2821341E-5	2.2771626E-5	2.2817242E-5	2.3107291E-5
-5.645E-4	2.2073825E-5	2.209819E-5	2.2021013E-5	2.204684E-5	2.2095895E-5	2.2191382E-5	2.2178368E-5	2.2309631E-5	2.2000771E-5	2.2279312E-5	2.2090604E-5	2.2199078E-5	2.2299676E-5	2.2137064E-5	2.2275512E-5	2.2222771E-5	2.2193442E-5	2.2369096E-5	2.2270275E-5	2.259236E-5	2.2268418E-5	2.2245205E-5	2.2460815E-5	2.2425323E-5	2.2390664E-5	2.234463E-5	2.2531261E-5	2.2507133E-5	2.2417995E-5	2.2442067E-5	2.2575213E-5	2.2646443E-5	2.2462202E-5	2.254563E-5	2.2741383E-5	2.2742049E-5	2.2666733E-5	2.2522618E-5	2.2798512E-5	2.2827838E-5	2.2840905E-5	2.2805177E-5	2.2889015E-5	2.2933981E-5	2.296255E-5	2.2871334E-5	2.2797627E-5	2.2888027E-5	2.3187984E-5
-5.565E-4	2.1966646E-5	2.2082917E-5	2.1965289E-5	2.2018493E-5	2.2142469E-5	2.2253747E-5	2.224665E-5	2.2306286E-5	2.2004511E-5	2.2237893E-5	2.2133902E-5	2.2286812E-5	2.2246203E-5	2.2139651E-5	2.2236123E-5	2.2239428E-5	2.2111948E-5	2.2342383E-5	2.2267929E-5	2.2576185E-5	2.2324521E-5	2.2261124E-5	2.2450116E-5	2.2456497E-5	2.2417836E-5	2.2324066E-5	2.2513851E-5	2.2491978E-5	2.2481553E-5	2.2502655E-5	2.2539686E-5	2.2757008E-5	2.2515179E-5	2.2597877E-5	2.2697748E-5	2.2679677E-5	2.2625531E-5	2.2567763E-5	2.2829754E-5	2.2857182E-5	2.2915348E-5	2.2801248E-5	2.2954681E-5	2.2941444E-5	2.3009992E-5	2.2878241E-5	2.2875253E-5	2.2919516E-5	2.3276864E-5
-5.485E-4	2.1917953E-5	2.2159506E-5	2.1950406E-5	2.1973728E-5	2.2214327E-5	2.2248309E-5	2.2249847E-5	2.2280361E-5	2.1966695E-5	2.2190355E-5	2.2145811E-5	2.2289626E-5	2.2236844E-5	2.2170365E-5	2.2181928E-5	2.2237111E-5	2.2112895E-5	2.2314753E-5	2.2252793E-5	2.2469223E-5	2.2345708E-5	2.2300428E-5	2.244702E-5	2.248601E-5	2.2495376E-5	2.2281144E-5	2.2538776E-5	2.2534997E-5	2.2540687E-5	2.2515173E-5	2.2501697E-5	2.2863204E-5	2.2582529E-5	2.2644484E-5	2.2696939E-5	2.2689994E-5	2.2669241E-5	2.2656059E-5	2.2909701E-5	2.2877321E-5	2.2900324E-5	2.2801873E-5	2.295127E-5	2.2949922E-5	2.3073386E-5	2.2860325E-5	2.2936846E-5	2.301182E-5	2.3289748E-5
-5.405E-4	2.1929746E-5	2.2177504E-5	2.1988268E-5	2.2019777E-5	2.2276134E-5	2.223372E-5	2.2234674E-5	2.2280771E-5	2.2021086E-5	2.2256449E-5	2.2137325E-5	2.223743E-5	2.2267046E-5	2.2155453E-5	2.2242842E-5	2.2252141E-5	2.2113525E-5	2.2362933E-5	2.2334611E-5	2.2404E-5	2.2448133E-5	2.2381545E-5	2.2447388E-5	2.2557802E-5	2.2567542E-5	2.2364681E-5	2.2525874E-5	2.2533909E-5	2.2577221E-5	2.2490862E-5	2.2581368E-5	2.2913518E-5	2.2601607E-5	2.2663403E-5	2.2682138E-5	2.2723744E-5	2.2725062E-5	2.2671169E-5	2.3012953E-5	2.2914638E-5	2.2950074E-5	2.2761294E-5	2.2910434E-5	2.2979564E-5	2.3006589E-5	2.2915439E-5	2.2998972E-5	2.31044E-5	2.3207388E-5
-5.325E-4	2.1876376E-5	2.2196099E-5	2.196548E-5	2.2107207E-5	2.2302611E-5	2.2237686E-5	2.2251751E-5	2.2267905E-5	2.2029497E-5	2.2240735E-5	2.2112696E-5	2.2275049E-5	2.2294094E-5	2.2179929E-5	2.224639E-5	2.2275273E-5	2.2066764E-5	2.241402E-5	2.2369376E-5	2.2422182E-5	2.2393518E-5	2.243918E-5	2.2534749E-5	2.2567684E-5	2.2555524E-5	2.2456193E-5	2.2471863E-5	2.2516137E-5	2.2634817E-5	2.2575498E-5	2.2662975E-5	2.2960424E-5	2.2596331E-5	2.2686618E-5	2.268434E-5	2.2729879E-5	2.2737934E-5	2.2744233E-5	2.3008395E-5	2.2890641E-5	2.3051162E-5	2.2751894E-5	2.2966803E-5	2.3000145E-5	2.297048E-5	2.3030346E-5	2.3095221E-5	2.3232345E-5	2.3257574E-5
-5.255E-4	2.1870787E-5	2.2188677E-5	2.2024018E-5	2.213848E-5	2.2296734E-5	2.2206237E-5	2.2236655E-5	2.2194466E-5	2.1992117E-5	2.2223365E-5	2.2199138E-5	2.2277746E-5	2.2245613E-5	2.2197928E-5	2.2225888E-5	2.2312699E-5	2.2102716E-5	2.2397118E-5	2.2327189E-5	2.2409958E-5	2.2398071E-5	2.2451812E-5	2.2598635E-5	2.2552599E-5	2.2530541E-5	2.247182E-5	2.2479955E-5	2.2551545E-5	2.2705022E-5	2.2616704E-5	2.2668624E-5	2.3030357E-5	2.2590614E-5	2.2764711E-5	2.271903E-5	2.27088E-5	2.277701E-5	2.2810991E-5	2.2940599E-5	2.2830366E-5	2.309335E-5	2.2767804E-5	2.3038626E-5	2.3077716E-5	2.3023794E-5	2.3112177E-5	2.3096659E-5	2.3315628E-5	2.3289211E-5
-5.175E-4	2.1857155E-5	2.2277667E-5	2.2083147E-5	2.2156881E-5	2.2344943E-5	2.2131378E-5	2.2201033E-5	2.2166477E-5	2.2019041E-5	2.2227213E-5	2.2249334E-5	2.2300589E-5	2.2210169E-5	2.2219531E-5	2.2188876E-5	2.2336644E-5	2.218606E-5	2.2357725E-5	2.2330414E-5	2.235609E-5	2.2466991E-5	2.2453967E-5	2.2582589E-5	2.2566647E-5	2.2569763E-5	2.2548267E-5	2.2488015E-5	2.259038E-5	2.2704539E-5	2.2628484E-5	2.2687244E-5	2.3042042E-5	2.2628457E-5	2.2847765E-5	2.2765928E-5	2.276144E-5	2.286142E-5	2.2860404E-5	2.2951081E-5	2.2867647E-5	2.3049018E-5	2.2819653E-5	2.302026E-5	2.3137995E-5	2.3059434E-5	2.3143284E-5	2.3059235E-5	2.3374613E-5	2.3269652E-5
-5.095E-4	2.1906661E-5	2.2306251E-5	2.2045636E-5	2.22559E-5	2.2339546E-5	2.2131616E-5	2.2180493E-5	2.2108183E-5	2.2089141E-5	2.2278334E-5	2.2258405E-5	2.2325596E-5	2.2255595E-5	2.2226658E-5	2.2224742E-5	2.2304705E-5	2.2252732E-5	2.2386142E-5	2.2320619E-5	2.2328727E-5	2.2493948E-5	2.2474411E-5	2.2639203E-5	2.2571447E-5	2.2594961E-5	2.2687016E-5	2.242371E-5	2.2626087E-5	2.2683544E-5	2.2656449E-5	2.2763544E-5	2.2976237E-5	2.2618259E-5	2.2913329E-5	2.2768467E-5	2.2816153E-5	2.2904125E-5	2.2895767E-5	2.2915514E-5	2.2874698E-5	2.3079093E-5	2.2888848E-5	2.3013056E-5	2.3166413E-5	2.3025814E-5	2.3255033E-5	2.306003E-5	2.3406667E-5	2.3296162E-5
-5.015E-4	2.1960737E-5	2.2283426E-5	2.2041096E-5	2.2337208E-5	2.228894E-5	2.2119198E-5	2.222271E-5	2.2050796E-5	2.2120617E-5	2.2246572E-5	2.2281366E-5	2.2324017E-5	2.2307265E-5	2.2240942E-5	2.2217743E-5	2.2315025E-5	2.2268427E-5	2.242081E-5	2.2344523E-5	2.2338768E-5	2.250204E-5	2.2446093E-5	2.2652707E-5	2.2581023E-5	2.2588314E-5	2.2761506E-5	2.2437599E-5	2.2679558E-5	2.2688642E-5	2.2702459E-5	2.283841E-5	2.2901794E-5	2.258683E-5	2.2958022E-5	2.2801372E-5	2.2858338E-5	2.2948542E-5	2.2955238E-5	2.2909669E-5	2.2907106E-5	2.3109724E-5	2.2988804E-5	2.3048628E-5	2.3209677E-5	2.3059388E-5	2.3368588E-5	2.3129343E-5	2.3428364E-5	2.3385413E-5
-4.935E-4	2.2124426E-5	2.2272257E-5	2.2123221E-5	2.2305584E-5	2.2264473E-5	2.2099521E-5	2.2222955E-5	2.2002797E-5	2.2116773E-5	2.2167795E-5	2.2318997E-5	2.2329131E-5	2.2258829E-5	2.2239976E-5	2.2223513E-5	2.2314458E-5	2.2330227E-5	2.2418144E-5	2.2371466E-5	2.2352379E-5	2.2504843E-5	2.2400967E-5	2.2691645E-5	2.2606799E-5	2.2630254E-5	2.2760155E-5	2.2578186E-5	2.2742157E-5	2.2740698E-5	2.273706E-5	2.2894048E-5	2.2904249E-5	2.2623968E-5	2.2985296E-5	2.2867325E-5	2.2937933E-5	2.3072512E-5	2.3056089E-5	2.2870959E-5	2.2948218E-5	2.3067166E-5	2.3137252E-5	2.315289E-5	2.3188822E-5	2.3113148E-5	2.3401808E-5	2.3225899E-5	2.3424245E-5	2.3417609E-5
-4.855E-4	2.2279626E-5	2.2286195E-5	2.2187061E-5	2.2291663E-5	2.233601E-5	2.205088E-5	2.2244536E-5	2.2020613E-5	2.2169786E-5	2.2171597E-5	2.2395292E-5	2.2314807E-5	2.2249979E-5	2.2257928E-5	2.2261215E-5	2.2330453E-5	2.2428133E-5	2.2400723E-5	2.2403944E-5	2.230099E-5	2.2520589E-5	2.2411991E-5	2.2715918E-5	2.2631659E-5	2.2677007E-5	2.2770074E-5	2.2680651E-5	2.279247E-5	2.2738982E-5	2.2742417E-5	2.296563E-5	2.2892327E-5	2.2685253E-5	2.297039E-5	2.2953764E-5	2.3085978E-5	2.3176001E-5	2.3149063E-5	2.2926034E-5	2.3013295E-5	2.3010583E-5	2.3272991E-5	2.3186739E-5	2.3152673E-5	2.3157409E-5	2.345722E-5	2.3257085E-5	2.341278E-5	2.3429881E-5
-4.785E-4	2.2380161E-5	2.2258448E-5	2.222684E-5	2.2309824E-5	2.2288443E-5	2.2075074E-5	2.2290322E-5	2.212905E-5	2.2236814E-5	2.2225881E-5	2.2363051E-5	2.2277518E-5	2.2274484E-5	2.2276801E-5	2.2304139E-5	2.2371175E-5	2.2423767E-5	2.2444377E-5	2.2448389E-5	2.225575E-5	2.2555485E-5	2.2432088E-5	2.2650095E-5	2.2677536E-5	2.2661899E-5	2.2787435E-5	2.2756546E-5	2.2829439E-5	2.2732144E-5	2.2766363E-5	2.3030895E-5	2.2828248E-5	2.2692043E-5	2.2924632E-5	2.2951664E-5	2.3143716E-5	2.3157178E-5	2.3216448E-5	2.2950205E-5	2.3046177E-5	2.3035357E-5	2.3346767E-5	2.3276345E-5	2.3160521E-5	2.321259E-5	2.3538532E-5	2.3292324E-5	2.3388823E-5	2.3507396E-5
-4.705E-4	2.2437018E-5	2.2250598E-5	2.2184095E-5	2.2277653E-5	2.2299325E-5	2.2101887E-5	2.2352071E-5	2.2158829E-5	2.228045E-5	2.2220743E-5	2.2344883E-5	2.2235898E-5	2.2289005E-5	2.2267253E-5	2.228585E-5	2.23763E-5	2.2384385E-5	2.2441187E-5	2.2446918E-5	2.2273583E-5	2.2555401E-5	2.239321E-5	2.2558921E-5	2.2673036E-5	2.2670349E-5	2.2762452E-5	2.282159E-5	2.2833742E-5	2.2743915E-5	2.2779565E-5	2.3001994E-5	2.2844541E-5	2.2781191E-5	2.2895597E-5	2.2990435E-5	2.3133716E-5	2.3152098E-5	2.3264837E-5	2.3003498E-5	2.3077209E-5	2.3032204E-5	2.3393705E-5	2.3378772E-5	2.3182106E-5	2.3284456E-5	2.3579615E-5	2.3381566E-5	2.340306E-5	2.3639056E-5
-4.625E-4	2.2490443E-5	2.2224178E-5	2.2221609E-5	2.2221196E-5	2.2280739E-5	2.2004219E-5	2.23765E-5	2.2163438E-5	2.216353E-5	2.220577E-5	2.235692E-5	2.2201744E-5	2.2277203E-5	2.2279228E-5	2.2270242E-5	2.2410003E-5	2.240962E-5	2.2414845E-5	2.2449048E-5	2.2293266E-5	2.2527862E-5	2.2357389E-5	2.2503894E-5	2.2705181E-5	2.2705544E-5	2.2712003E-5	2.2888558E-5	2.2832263E-5	2.2787653E-5	2.2766788E-5	2.2918603E-5	2.2891624E-5	2.2892897E-5	2.2858208E-5	2.3055908E-5	2.3201316E-5	2.3203748E-5	2.3306377E-5	2.3075861E-5	2.3104178E-5	2.3064108E-5	2.3396316E-5	2.3437109E-5	2.3217966E-5	2.3372634E-5	2.3570906E-5	2.3459378E-5	2.343792E-5	2.3660012E-5
-4.545E-4	2.2488406E-5	2.2209188E-5	2.2230265E-5	2.2198119E-5	2.2327425E-5	2.2027223E-5	2.236938E-5	2.2234623E-5	2.2184119E-5	2.2286332E-5	2.237425E-5	2.2165657E-5	2.2277011E-5	2.230337E-5	2.2326176E-5	2.2463732E-5	2.2461032E-5	2.245064E-5	2.2506501E-5	2.2300832E-5	2.2505132E-5	2.2374129E-5	2.2524772E-5	2.2742601E-5	2.2754743E-5	2.2722035E-5	2.2903784E-5	2.2833791E-5	2.2763094E-5	2.2802364E-5	2.2984031E-5	2.2905788E-5	2.3058694E-5	2.2860928E-5	2.3084018E-5	2.3290388E-5	2.3228716E-5	2.3350381E-5	2.3228104E-5	2.3179162E-5	2.3149226E-5	2.3403522E-5	2.3446301E-5	2.3275696E-5	2.3460162E-5	2.3592318E-5	2.3502249E-5	2.3493769E-5	2.3672666E-5
-4.465E-4	2.2436337E-5	2.2170363E-5	2.2190835E-5	2.2198188E-5	2.2302048E-5	2.2108749E-5	2.2415426E-5	2.2306476E-5	2.2168136E-5	2.2342926E-5	2.2325984E-5	2.2127824E-5	2.2305723E-5	2.2315632E-5	2.2377442E-5	2.2481433E-5	2.247456E-5	2.2520731E-5	2.2556674E-5	2.2331261E-5	2.2499186E-5	2.2395965E-5	2.2557083E-5	2.2782157E-5	2.2715625E-5	2.2742888E-5	2.288218E-5	2.2839663E-5	2.2738098E-5	2.2893603E-5	2.3017546E-5	2.2890426E-5	2.314037E-5	2.2934353E-5	2.3054745E-5	2.3326324E-5	2.3224821E-5	2.3408985E-5	2.332197E-5	2.3220095E-5	2.3243086E-5	2.3434769E-5	2.3498955E-5	2.3402305E-5	2.356406E-5	2.3660815E-5	2.3565535E-5	2.3573977E-5	2.3744867E-5
-4.385E-4	2.2358771E-5	2.2103141E-5	2.2205729E-5	2.2171172E-5	2.2275287E-5	2.2121656E-5	2.2465614E-5	2.2292116E-5	2.2125927E-5	2.236401E-5	2.2275665E-5	2.2140012E-5	2.2301299E-5	2.2345957E-5	2.2383927E-5	2.2498147E-5	2.2471885E-5	2.2520267E-5	2.2598118E-5	2.2441652E-5	2.2533889E-5	2.2414056E-5	2.2543309E-5	2.2769906E-5	2.2653062E-5	2.273525E-5	2.2882413E-5	2.2850314E-5	2.2763652E-5	2.29472E-5	2.2945134E-5	2.2951807E-5	2.3107517E-5	2.3067955E-5	2.3077815E-5	2.3303052E-5	2.3234959E-5	2.3410755E-5	2.3397739E-5	2.3278306E-5	2.3266228E-5	2.3462926E-5	2.3559392E-5	2.3520725E-5	2.3650102E-5	2.3681067E-5	2.3669134E-5	2.3652239E-5	2.382779E-5
-4.305E-4	2.230811E-5	2.2112037E-5	2.2232473E-5	2.2132442E-5	2.2318936E-5	2.2084576E-5	2.2439247E-5	2.2302066E-5	2.2112623E-5	2.2380745E-5	2.2274392E-5	2.2178654E-5	2.2259119E-5	2.2358039E-5	2.2382206E-5	2.2505899E-5	2.2483245E-5	2.2473239E-5	2.2629357E-5	2.2560713E-5	2.2568155E-5	2.2454846E-5	2.2582664E-5	2.2741203E-5	2.2684296E-5	2.2748013E-5	2.287626E-5	2.2857133E-5	2.2850849E-5	2.2981774E-5	2.2948429E-5	2.3030367E-5	2.3185888E-5	2.314819E-5	2.3134803E-5	2.3368642E-5	2.3317874E-5	2.3430891E-5	2.3477105E-5	2.3365978E-5	2.3332697E-5	2.3503902E-5	2.3577286E-5	2.3653576E-5	2.3730079E-5	2.3652931E-5	2.3726205E-5	2.3694371E-5	2.3874562E-5
-4.235E-4	2.2245632E-5	2.2108115E-5	2.2226103E-5	2.2171541E-5	2.2357017E-5	2.2118265E-5	2.2393547E-5	2.2280129E-5	2.214852E-5	2.2424669E-5	2.2272148E-5	2.218572E-5	2.2277401E-5	2.2398229E-5	2.2421978E-5	2.2493026E-5	2.2511617E-5	2.250319E-5	2.2652859E-5	2.2628744E-5	2.2651775E-5	2.2531596E-5	2.2610426E-5	2.2722597E-5	2.2710898E-5	2.2816122E-5	2.2823242E-5	2.2841791E-5	2.2871254E-5	2.3051529E-5	2.2981557E-5	2.2993214E-5	2.3254017E-5	2.3296871E-5	2.3165476E-5	2.3418126E-5	2.3365952E-5	2.3437842E-5	2.35934E-5	2.3424812E-5	2.3460575E-5	2.355367E-5	2.3591862E-5	2.3881085E-5	2.3843075E-5	2.3706791E-5	2.379122E-5	2.3835345E-5	2.3941001E-5
-4.155E-4	2.2175987E-5	2.2101168E-5	2.2188581E-5	2.2219812E-5	2.2338375E-5	2.2167148E-5	2.2376036E-5	2.2275243E-5	2.2166926E-5	2.2428316E-5	2.2224886E-5	2.2217236E-5	2.2326406E-5	2.2414918E-5	2.2452894E-5	2.2427282E-5	2.2491268E-5	2.2568307E-5	2.2641813E-5	2.2713106E-5	2.2722318E-5	2.2588762E-5	2.2644238E-5	2.2757841E-5	2.2709648E-5	2.287158E-5	2.2815084E-5	2.2872977E-5	2.2874765E-5	2.3144122E-5	2.3056667E-5	2.3075207E-5	2.3252527E-5	2.3448077E-5	2.3237524E-5	2.3416528E-5	2.3379137E-5	2.3422114E-5	2.3645745E-5	2.3522941E-5	2.3601161E-5	2.3655941E-5	2.3694873E-5	2.3959252E-5	2.3856357E-5	2.3797784E-5	2.3941651E-5	2.3975351E-5	2.4060298E-5
-4.075E-4	2.2177528E-5	2.2098623E-5	2.2172955E-5	2.219331E-5	2.2317242E-5	2.2156269E-5	2.237073E-5	2.2231418E-5	2.2172244E-5	2.2403493E-5	2.223479E-5	2.2289468E-5	2.2324454E-5	2.238988E-5	2.2477847E-5	2.2306216E-5	2.2471E-5	2.2564697E-5	2.2635839E-5	2.2766383E-5	2.2754662E-5	2.2613731E-5	2.271149E-5	2.2815371E-5	2.2720465E-5	2.2899983E-5	2.2884559E-5	2.2876523E-5	2.2950908E-5	2.3145717E-5	2.3058983E-5	2.3219525E-5	2.3241327E-5	2.3487453E-5	2.3371626E-5	2.3471904E-5	2.3447524E-5	2.3464732E-5	2.3685841E-5	2.3659687E-5	2.3675354E-5	2.3752321E-5	2.3790983E-5	2.4004395E-5	2.383532E-5	2.3871369E-5	2.4099174E-5	2.4114843E-5	2.4176388E-5
-3.995E-4	2.2182701E-5	2.2099259E-5	2.219899E-5	2.2161804E-5	2.2339966E-5	2.2102359E-5	2.2334888E-5	2.2216523E-5	2.2174843E-5	2.2417419E-5	2.2290389E-5	2.2380869E-5	2.229771E-5	2.2436315E-5	2.2497728E-5	2.2251354E-5	2.250399E-5	2.2549229E-5	2.2665175E-5	2.2760787E-5	2.2798384E-5	2.2681083E-5	2.2770473E-5	2.2860477E-5	2.2767932E-5	2.2911932E-5	2.2928222E-5	2.2968532E-5	2.306882E-5	2.3215539E-5	2.3120708E-5	2.3236583E-5	2.3298099E-5	2.3511883E-5	2.3514624E-5	2.355531E-5	2.3521851E-5	2.3514616E-5	2.3738085E-5	2.3754211E-5	2.3828708E-5	2.3832772E-5	2.3816367E-5	2.4059172E-5	2.3933363E-5	2.3969943E-5	2.4162063E-5	2.4280402E-5	2.4244351E-5
-3.915E-4	2.2172295E-5	2.2137849E-5	2.2179496E-5	2.2178118E-5	2.2320026E-5	2.2113349E-5	2.2296686E-5	2.2246857E-5	2.2239521E-5	2.2459152E-5	2.2319172E-5	2.2377672E-5	2.2371029E-5	2.2481588E-5	2.2510119E-5	2.225803E-5	2.2493748E-5	2.2557009E-5	2.2682773E-5	2.2727093E-5	2.2840952E-5	2.2789225E-5	2.2809507E-5	2.2926014E-5	2.2780699E-5	2.2973243E-5	2.3003382E-5	2.3021613E-5	2.3119478E-5	2.3288329E-5	2.3210205E-5	2.3199215E-5	2.3378542E-5	2.3557206E-5	2.3570205E-5	2.3576665E-5	2.3559401E-5	2.3574096E-5	2.3806393E-5	2.3825341E-5	2.3931688E-5	2.3943546E-5	2.3845768E-5	2.408144E-5	2.4026749E-5	2.4177581E-5	2.4217855E-5	2.4420327E-5	2.4378164E-5
-3.835E-4	2.2111368E-5	2.2215231E-5	2.2121029E-5	2.2185862E-5	2.2268344E-5	2.2145321E-5	2.2319554E-5	2.2248623E-5	2.2367333E-5	2.2431793E-5	2.2314364E-5	2.2392775E-5	2.2475097E-5	2.2446057E-5	2.2469491E-5	2.2253676E-5	2.2473316E-5	2.2543518E-5	2.2735073E-5	2.2776436E-5	2.2848543E-5	2.2812629E-5	2.2813317E-5	2.2979833E-5	2.2814978E-5	2.3000135E-5	2.3102345E-5	2.3057535E-5	2.314746E-5	2.3345813E-5	2.3251239E-5	2.3279174E-5	2.3456935E-5	2.3613117E-5	2.3648529E-5	2.358723E-5	2.3634543E-5	2.3622762E-5	2.3831473E-5	2.3879527E-5	2.4012016E-5	2.397722E-5	2.3939187E-5	2.4136934E-5	2.4105365E-5	2.4367825E-5	2.4333809E-5	2.4541751E-5	2.4517774E-5
-3.765E-4	2.2057668E-5	2.2197524E-5	2.2103929E-5	2.2130156E-5	2.2218404E-5	2.2086713E-5	2.2272622E-5	2.220617E-5	2.2404716E-5	2.2391907E-5	2.2318781E-5	2.2394552E-5	2.2529479E-5	2.2394144E-5	2.2437027E-5	2.2220005E-5	2.2423049E-5	2.2489279E-5	2.2761793E-5	2.2823796E-5	2.2791242E-5	2.2817957E-5	2.2761596E-5	2.2970701E-5	2.2910414E-5	2.3029671E-5	2.314867E-5	2.3107061E-5	2.3235483E-5	2.3416424E-5	2.321003E-5	2.3372666E-5	2.3560763E-5	2.371859E-5	2.3773383E-5	2.3666785E-5	2.3653873E-5	2.3733709E-5	2.3880301E-5	2.3992995E-5	2.4099123E-5	2.4007927E-5	2.3991032E-5	2.4245488E-5	2.4238585E-5	2.4506821E-5	2.4429557E-5	2.4682392E-5	2.4592535E-5
-3.685E-4	2.2015666E-5	2.2212978E-5	2.2093218E-5	2.2062756E-5	2.2208099E-5	2.2082248E-5	2.2232883E-5	2.2194227E-5	2.2440349E-5	2.2438172E-5	2.2360144E-5	2.2393257E-5	2.2549269E-5	2.244426E-5	2.2465056E-5	2.2255173E-5	2.2464872E-5	2.2486944E-5	2.2820083E-5	2.2786755E-5	2.2761951E-5	2.2832409E-5	2.2844865E-5	2.2948103E-5	2.2999739E-5	2.2998646E-5	2.3211692E-5	2.3190585E-5	2.3296443E-5	2.3496933E-5	2.325839E-5	2.3392801E-5	2.3689267E-5	2.3745444E-5	2.3782725E-5	2.381319E-5	2.3758605E-5	2.3781964E-5	2.3972078E-5	2.4052923E-5	2.4194652E-5	2.409022E-5	2.4006314E-5	2.4345257E-5	2.4419966E-5	2.4644407E-5	2.4471397E-5	2.4797936E-5	2.4654806E-5
-3.605E-4	2.1987701E-5	2.2236074E-5	2.2072481E-5	2.2046001E-5	2.2174917E-5	2.2133531E-5	2.2206068E-5	2.2203965E-5	2.2501548E-5	2.2485285E-5	2.2333334E-5	2.2385364E-5	2.2644002E-5	2.2454371E-5	2.2461278E-5	2.2353567E-5	2.247348E-5	2.2573182E-5	2.2850456E-5	2.2740785E-5	2.2798796E-5	2.2848488E-5	2.2927224E-5	2.2996093E-5	2.3018553E-5	2.3025323E-5	2.3274788E-5	2.3231441E-5	2.3294034E-5	2.3611925E-5	2.3331803E-5	2.3403466E-5	2.3698891E-5	2.3832389E-5	2.3764941E-5	2.3814934E-5	2.3832213E-5	2.3843604E-5	2.4086718E-5	2.4093901E-5	2.4246207E-5	2.4183782E-5	2.4073122E-5	2.4414507E-5	2.4517611E-5	2.4775288E-5	2.4597358E-5	2.4799417E-5	2.4750511E-5
-3.525E-4	2.1960228E-5	2.2210737E-5	2.2067832E-5	2.2026942E-5	2.2151141E-5	2.2156805E-5	2.2227522E-5	2.2195278E-5	2.2520052E-5	2.2456473E-5	2.225598E-5	2.2396781E-5	2.2737768E-5	2.2430781E-5	2.2440527E-5	2.2426965E-5	2.2505814E-5	2.263942E-5	2.2854115E-5	2.2856069E-5	2.2791429E-5	2.2877826E-5	2.2956399E-5	2.2986149E-5	2.3025437E-5	2.3044935E-5	2.3322315E-5	2.3257065E-5	2.3333466E-5	2.3688637E-5	2.3380123E-5	2.3491956E-5	2.3684443E-5	2.3871507E-5	2.3796782E-5	2.3789552E-5	2.3916233E-5	2.3918971E-5	2.4113197E-5	2.419725E-5	2.4230151E-5	2.422057E-5	2.4147418E-5	2.4514219E-5	2.458047E-5	2.4806936E-5	2.4770289E-5	2.4759205E-5	2.4871598E-5
-3.445E-4	2.2016191E-5	2.2207457E-5	2.2108072E-5	2.2024981E-5	2.2222689E-5	2.2165545E-5	2.2175696E-5	2.215578E-5	2.252388E-5	2.2393506E-5	2.2268698E-5	2.2369027E-5	2.2721489E-5	2.236256E-5	2.2401965E-5	2.2534231E-5	2.2510756E-5	2.262341E-5	2.2923894E-5	2.2946592E-5	2.2774785E-5	2.2926276E-5	2.3028551E-5	2.2979704E-5	2.3102809E-5	2.3082077E-5	2.3381175E-5	2.3332839E-5	2.3415714E-5	2.3778133E-5	2.3427188E-5	2.3526662E-5	2.3736923E-5	2.3895884E-5	2.3844873E-5	2.3834276E-5	2.3991022E-5	2.3970842E-5	2.4206133E-5	2.4313373E-5	2.4240585E-5	2.4259099E-5	2.4247827E-5	2.4642804E-5	2.4737677E-5	2.4770205E-5	2.4853167E-5	2.4795612E-5	2.4924026E-5
-3.365E-4	2.2121792E-5	2.2190578E-5	2.2171435E-5	2.2061896E-5	2.2294375E-5	2.2254574E-5	2.2125229E-5	2.2149287E-5	2.2556839E-5	2.2405032E-5	2.2287335E-5	2.234106E-5	2.2696445E-5	2.2391689E-5	2.2472223E-5	2.2634891E-5	2.2594264E-5	2.2624364E-5	2.2984157E-5	2.2959074E-5	2.2880713E-5	2.3024341E-5	2.3037419E-5	2.3001323E-5	2.315859E-5	2.3117897E-5	2.3444881E-5	2.3409986E-5	2.3413424E-5	2.38436E-5	2.3520206E-5	2.3560577E-5	2.3815748E-5	2.3909659E-5	2.3862472E-5	2.3896333E-5	2.4009267E-5	2.4000792E-5	2.4318355E-5	2.4391095E-5	2.4261332E-5	2.4386445E-5	2.4369612E-5	2.4675737E-5	2.486751E-5	2.4744339E-5	2.4907944E-5	2.4775497E-5	2.4981066E-5
-3.295E-4	2.2166766E-5	2.2193354E-5	2.216909E-5	2.212996E-5	2.2286018E-5	2.2408024E-5	2.2160262E-5	2.2182329E-5	2.256273E-5	2.2424584E-5	2.22662E-5	2.2335349E-5	2.2720068E-5	2.2441671E-5	2.2515593E-5	2.2698848E-5	2.2641642E-5	2.2696909E-5	2.296297E-5	2.3009915E-5	2.2976952E-5	2.3107239E-5	2.3081712E-5	2.3065841E-5	2.3136281E-5	2.313179E-5	2.3485031E-5	2.3399743E-5	2.3430144E-5	2.3808918E-5	2.3576707E-5	2.366369E-5	2.3724142E-5	2.3889091E-5	2.3891649E-5	2.3935573E-5	2.4032899E-5	2.4030094E-5	2.4369509E-5	2.4466612E-5	2.4272083E-5	2.4494284E-5	2.4514524E-5	2.4731641E-5	2.4833905E-5	2.4639216E-5	2.5059781E-5	2.4804603E-5	2.5045954E-5
-3.215E-4	2.2274077E-5	2.2116043E-5	2.2182914E-5	2.2125514E-5	2.2273233E-5	2.2512294E-5	2.2240665E-5	2.2173819E-5	2.2504836E-5	2.236912E-5	2.2284115E-5	2.2336808E-5	2.2687273E-5	2.2430607E-5	2.2546294E-5	2.2646892E-5	2.2676806E-5	2.2767139E-5	2.2943273E-5	2.3055582E-5	2.299913E-5	2.309161E-5	2.3082892E-5	2.3099609E-5	2.3127931E-5	2.3170503E-5	2.353432E-5	2.3420263E-5	2.3546773E-5	2.3736333E-5	2.3617143E-5	2.3789611E-5	2.3696281E-5	2.3834965E-5	2.3995014E-5	2.4003365E-5	2.4047904E-5	2.4021995E-5	2.4397734E-5	2.4550195E-5	2.4266611E-5	2.4571083E-5	2.456226E-5	2.4796548E-5	2.4846806E-5	2.4553927E-5	2.5161892E-5	2.4843541E-5	2.5059577E-5
-3.135E-4	2.239011E-5	2.2105183E-5	2.2242498E-5	2.216021E-5	2.2319017E-5	2.2569708E-5	2.2196944E-5	2.2130583E-5	2.2393186E-5	2.2317359E-5	2.2333419E-5	2.2342044E-5	2.2602094E-5	2.2448043E-5	2.2567624E-5	2.2591648E-5	2.27873E-5	2.2746029E-5	2.2939687E-5	2.306844E-5	2.3031113E-5	2.3150419E-5	2.3083488E-5	2.312617E-5	2.3149293E-5	2.3167474E-5	2.3575078E-5	2.3485885E-5	2.3629446E-5	2.3755876E-5	2.36423E-5	2.3769087E-5	2.3740398E-5	2.3812051E-5	2.4023376E-5	2.4085016E-5	2.4065917E-5	2.3992332E-5	2.4449626E-5	2.4573892E-5	2.4295734E-5	2.4688321E-5	2.4551984E-5	2.4793481E-5	2.4939547E-5	2.4570727E-5	2.5166534E-5	2.4897187E-5	2.5060223E-5
-3.055E-4	2.2378698E-5	2.2020808E-5	2.2294247E-5	2.2258947E-5	2.2307067E-5	2.2660897E-5	2.2176196E-5	2.2159806E-5	2.2388071E-5	2.2380717E-5	2.247279E-5	2.2310921E-5	2.2571521E-5	2.2548587E-5	2.2647469E-5	2.2622795E-5	2.2882654E-5	2.2722184E-5	2.2962518E-5	2.3016695E-5	2.3068559E-5	2.3228445E-5	2.3137276E-5	2.3260323E-5	2.3075549E-5	2.3200209E-5	2.3631049E-5	2.3511852E-5	2.3607529E-5	2.3788569E-5	2.3736325E-5	2.3735885E-5	2.3794239E-5	2.3844287E-5	2.3980884E-5	2.4120872E-5	2.4142983E-5	2.3994984E-5	2.447048E-5	2.4526344E-5	2.4307946E-5	2.4768672E-5	2.4572129E-5	2.4798348E-5	2.4985032E-5	2.4622487E-5	2.5160963E-5	2.4927191E-5	2.509913E-5
-2.975E-4	2.2350195E-5	2.210284E-5	2.2256993E-5	2.2346662E-5	2.2219751E-5	2.2727938E-5	2.221423E-5	2.2246957E-5	2.2398136E-5	2.2459485E-5	2.247978E-5	2.2331887E-5	2.2576575E-5	2.260039E-5	2.270316E-5	2.2627738E-5	2.290465E-5	2.2732856E-5	2.2966204E-5	2.2994301E-5	2.3139496E-5	2.3222984E-5	2.3116563E-5	2.3315552E-5	2.3040279E-5	2.322449E-5	2.3604415E-5	2.3479356E-5	2.3600654E-5	2.3785359E-5	2.3768663E-5	2.3762557E-5	2.3826023E-5	2.3926669E-5	2.398738E-5	2.4095689E-5	2.413361E-5	2.4057421E-5	2.4384335E-5	2.4532184E-5	2.4274715E-5	2.4728064E-5	2.4589699E-5	2.4843163E-5	2.4957247E-5	2.4642816E-5	2.517284E-5	2.5027589E-5	2.5149594E-5
-2.895E-4	2.2312417E-5	2.2078872E-5	2.2198847E-5	2.2310377E-5	2.2180065E-5	2.2705203E-5	2.2221652E-5	2.2255895E-5	2.2365808E-5	2.2439263E-5	2.2451435E-5	2.2340287E-5	2.2570821E-5	2.2585505E-5	2.275294E-5	2.2573418E-5	2.2886771E-5	2.2725306E-5	2.2949696E-5	2.2976301E-5	2.3167783E-5	2.315852E-5	2.3019348E-5	2.3283295E-5	2.3034968E-5	2.3206112E-5	2.3552824E-5	2.3488582E-5	2.3726198E-5	2.3700641E-5	2.3705557E-5	2.3772232E-5	2.3888022E-5	2.3940648E-5	2.3987107E-5	2.4152481E-5	2.4121231E-5	2.4060539E-5	2.4346453E-5	2.4487776E-5	2.4214791E-5	2.4709071E-5	2.4537322E-5	2.483566E-5	2.4964575E-5	2.4729163E-5	2.5089053E-5	2.5133157E-5	2.5154265E-5
-2.825E-4	2.2308876E-5	2.2080924E-5	2.2156259E-5	2.2276638E-5	2.2188324E-5	2.265531E-5	2.2173862E-5	2.2244474E-5	2.2333459E-5	2.2404963E-5	2.2511196E-5	2.2371072E-5	2.2525365E-5	2.2590725E-5	2.2780285E-5	2.2556206E-5	2.2888106E-5	2.2682131E-5	2.2922414E-5	2.2878211E-5	2.3126021E-5	2.3105794E-5	2.3018463E-5	2.3269733E-5	2.306072E-5	2.3156447E-5	2.3501951E-5	2.3481647E-5	2.3742763E-5	2.3657116E-5	2.3641402E-5	2.3682561E-5	2.3937447E-5	2.3914136E-5	2.3909049E-5	2.4189112E-5	2.4099544E-5	2.4063542E-5	2.427334E-5	2.4368569E-5	2.4212204E-5	2.470027E-5	2.4483387E-5	2.4797331E-5	2.4935415E-5	2.4805908E-5	2.4996201E-5	2.5107862E-5	2.5198626E-5
-2.745E-4	2.2253879E-5	2.210069E-5	2.2114167E-5	2.2222109E-5	2.2158087E-5	2.2598439E-5	2.2137956E-5	2.2278654E-5	2.2383214E-5	2.2428453E-5	2.2526349E-5	2.240783E-5	2.2504963E-5	2.2628548E-5	2.2816528E-5	2.257947E-5	2.2883097E-5	2.2679251E-5	2.2839114E-5	2.2756618E-5	2.3089669E-5	2.3071134E-5	2.2986603E-5	2.3268479E-5	2.2994986E-5	2.3125189E-5	2.3404525E-5	2.3365872E-5	2.3712588E-5	2.3578758E-5	2.3597556E-5	2.3607409E-5	2.389032E-5	2.392626E-5	2.381408E-5	2.4057314E-5	2.4101413E-5	2.4121868E-5	2.4170186E-5	2.4313123E-5	2.4164742E-5	2.4675866E-5	2.447559E-5	2.4752353E-5	2.4811141E-5	2.4834454E-5	2.4990148E-5	2.5098697E-5	2.5255312E-5
-2.665E-4	2.2129416E-5	2.2118811E-5	2.2078561E-5	2.2208215E-5	2.2139541E-5	2.2475735E-5	2.2136578E-5	2.2330454E-5	2.2291122E-5	2.2434223E-5	2.2469337E-5	2.2440978E-5	2.250566E-5	2.2605741E-5	2.280334E-5	2.2592291E-5	2.2865669E-5	2.2725065E-5	2.2716789E-5	2.271211E-5	2.3043906E-5	2.3007802E-5	2.2929012E-5	2.3211498E-5	2.2931894E-5	2.3099529E-5	2.3251851E-5	2.3282334E-5	2.3712064E-5	2.3524954E-5	2.3534391E-5	2.3567099E-5	2.3777256E-5	2.3895406E-5	2.3794239E-5	2.3871477E-5	2.4013281E-5	2.4115019E-5	2.4082169E-5	2.423926E-5	2.4080682E-5	2.4638338E-5	2.4470118E-5	2.4706566E-5	2.471498E-5	2.4826759E-5	2.4968499E-5	2.5073513E-5	2.5254934E-5
-2.585E-4	2.2105587E-5	2.2138469E-5	2.2079349E-5	2.2197857E-5	2.219203E-5	2.2370463E-5	2.2141618E-5	2.2291809E-5	2.2229607E-5	2.2383917E-5	2.2398446E-5	2.2456589E-5	2.2486746E-5	2.2498807E-5	2.2743168E-5	2.2585749E-5	2.2813228E-5	2.2723905E-5	2.2680716E-5	2.2677185E-5	2.2951506E-5	2.2885766E-5	2.2800414E-5	2.3126534E-5	2.2982784E-5	2.309452E-5	2.3187573E-5	2.3271233E-5	2.3654738E-5	2.3450272E-5	2.3436758E-5	2.350098E-5	2.3756989E-5	2.3727224E-5	2.3746156E-5	2.3799166E-5	2.3897723E-5	2.4147713E-5	2.4033268E-5	2.4135159E-5	2.4022342E-5	2.4587294E-5	2.4417392E-5	2.4610172E-5	2.4650941E-5	2.48139E-5	2.4831239E-5	2.500101E-5	2.5193618E-5
-2.505E-4	2.2130952E-5	2.2150875E-5	2.2140005E-5	2.2177795E-5	2.2269547E-5	2.2295351E-5	2.2090675E-5	2.2243475E-5	2.2220913E-5	2.2347151E-5	2.2376821E-5	2.2412827E-5	2.2448355E-5	2.244952E-5	2.2691901E-5	2.261426E-5	2.2732782E-5	2.2689824E-5	2.2643598E-5	2.260466E-5	2.2893449E-5	2.284542E-5	2.268605E-5	2.3031602E-5	2.2970557E-5	2.3047312E-5	2.3065962E-5	2.3204615E-5	2.3512032E-5	2.3368483E-5	2.3337624E-5	2.3404222E-5	2.3602046E-5	2.364977E-5	2.3656941E-5	2.3717378E-5	2.3794918E-5	2.4168044E-5	2.4002432E-5	2.4057554E-5	2.3986326E-5	2.4509876E-5	2.4397942E-5	2.4466181E-5	2.4535148E-5	2.4650141E-5	2.4735482E-5	2.4912839E-5	2.510492E-5
-2.425E-4	2.2079208E-5	2.2147288E-5	2.2139759E-5	2.2273249E-5	2.2256359E-5	2.2346165E-5	2.2079295E-5	2.227226E-5	2.2216132E-5	2.2348448E-5	2.2340591E-5	2.2347919E-5	2.2427252E-5	2.2444285E-5	2.265389E-5	2.2615012E-5	2.2606554E-5	2.2703006E-5	2.2568562E-5	2.2508737E-5	2.2757114E-5	2.2756445E-5	2.2630431E-5	2.297445E-5	2.2901537E-5	2.3062238E-5	2.2961809E-5	2.3118143E-5	2.3375008E-5	2.3234632E-5	2.3255468E-5	2.3368402E-5	2.3475148E-5	2.3553274E-5	2.3587467E-5	2.3610164E-5	2.3671805E-5	2.4091072E-5	2.3935329E-5	2.3982352E-5	2.39087E-5	2.4390496E-5	2.4370119E-5	2.43156E-5	2.4365606E-5	2.447911E-5	2.4666075E-5	2.479199E-5	2.500353E-5
-2.355E-4	2.2046309E-5	2.2139886E-5	2.2218227E-5	2.2226848E-5	2.2218833E-5	2.2334347E-5	2.2139355E-5	2.2283516E-5	2.2224482E-5	2.2319298E-5	2.2296416E-5	2.2283379E-5	2.2436462E-5	2.2374211E-5	2.258255E-5	2.2551822E-5	2.2497426E-5	2.2735504E-5	2.2444242E-5	2.2461835E-5	2.2644717E-5	2.2632033E-5	2.2497372E-5	2.2826655E-5	2.2839286E-5	2.3003945E-5	2.2855685E-5	2.306794E-5	2.3241456E-5	2.3093127E-5	2.3147395E-5	2.332399E-5	2.3336921E-5	2.3462658E-5	2.3495554E-5	2.3530314E-5	2.3565214E-5	2.3908564E-5	2.3828141E-5	2.3884698E-5	2.3844339E-5	2.4300355E-5	2.4268973E-5	2.417326E-5	2.4211914E-5	2.4334719E-5	2.4520792E-5	2.4658202E-5	2.4830248E-5
-2.275E-4	2.205184E-5	2.2164422E-5	2.2247739E-5	2.2209398E-5	2.2295767E-5	2.2387673E-5	2.2140012E-5	2.2219242E-5	2.2178751E-5	2.2228772E-5	2.2243684E-5	2.2216421E-5	2.2408979E-5	2.229062E-5	2.2461787E-5	2.248683E-5	2.2432273E-5	2.2674591E-5	2.2426813E-5	2.2443355E-5	2.2533134E-5	2.2483163E-5	2.2392515E-5	2.2734626E-5	2.2803174E-5	2.2970026E-5	2.2820755E-5	2.3035024E-5	2.3053272E-5	2.3032231E-5	2.3019283E-5	2.3220663E-5	2.3231939E-5	2.3389504E-5	2.3415302E-5	2.3479653E-5	2.3484522E-5	2.3742112E-5	2.3769903E-5	2.3775288E-5	2.3752585E-5	2.4144044E-5	2.4155461E-5	2.4032065E-5	2.4072873E-5	2.4133791E-5	2.4284263E-5	2.4405499E-5	2.4598977E-5
-2.195E-4	2.2061446E-5	2.2122325E-5	2.2272752E-5	2.2241074E-5	2.2335116E-5	2.2418848E-5	2.2092082E-5	2.2159268E-5	2.2168904E-5	2.2156991E-5	2.224992E-5	2.2137819E-5	2.2365158E-5	2.226141E-5	2.2376836E-5	2.2435156E-5	2.2352248E-5	2.2586368E-5	2.2394069E-5	2.2365761E-5	2.2396545E-5	2.2418933E-5	2.2405141E-5	2.268911E-5	2.2730361E-5	2.2889616E-5	2.2795446E-5	2.2914993E-5	2.2825317E-5	2.2938625E-5	2.2990247E-5	2.3075318E-5	2.313904E-5	2.3323986E-5	2.3350168E-5	2.3369212E-5	2.3401971E-5	2.3578722E-5	2.3685555E-5	2.3677671E-5	2.3722319E-5	2.3973805E-5	2.4031091E-5	2.3927271E-5	2.3861924E-5	2.3939176E-5	2.4101051E-5	2.4202252E-5	2.4372E-5
-2.115E-4	2.2032313E-5	2.2109769E-5	2.2289436E-5	2.2288598E-5	2.226946E-5	2.2474873E-5	2.206708E-5	2.2182007E-5	2.2143761E-5	2.2113662E-5	2.2211129E-5	2.2066518E-5	2.2350407E-5	2.225848E-5	2.2344888E-5	2.2346531E-5	2.2230839E-5	2.254166E-5	2.2323485E-5	2.2332204E-5	2.2376725E-5	2.2333734E-5	2.2358218E-5	2.2601536E-5	2.2636053E-5	2.2872948E-5	2.2715119E-5	2.2775122E-5	2.2725487E-5	2.284647E-5	2.2992362E-5	2.3033786E-5	2.3046588E-5	2.3198369E-5	2.3272458E-5	2.3253522E-5	2.3302612E-5	2.3418918E-5	2.3560707E-5	2.3596235E-5	2.3586705E-5	2.3802131E-5	2.3861384E-5	2.3776656E-5	2.3639394E-5	2.3824497E-5	2.3958145E-5	2.4046891E-5	2.4160818E-5
-2.035E-4	2.2026203E-5	2.2124986E-5	2.2308259E-5	2.2242578E-5	2.2215254E-5	2.2488143E-5	2.207389E-5	2.2203691E-5	2.2132954E-5	2.2051349E-5	2.2134112E-5	2.2013164E-5	2.2315232E-5	2.2180534E-5	2.225598E-5	2.2184039E-5	2.2181117E-5	2.250822E-5	2.2262154E-5	2.231117E-5	2.2265302E-5	2.2244935E-5	2.2292126E-5	2.2474388E-5	2.2591003E-5	2.2800019E-5	2.2644963E-5	2.2689035E-5	2.2657493E-5	2.2774197E-5	2.2847093E-5	2.3004193E-5	2.2994881E-5	2.3041148E-5	2.3164349E-5	2.3136927E-5	2.3104438E-5	2.3170028E-5	2.327027E-5	2.3378437E-5	2.3466567E-5	2.3589561E-5	2.3659324E-5	2.3625802E-5	2.3473702E-5	2.3692212E-5	2.3746597E-5	2.3857499E-5	2.3962802E-5
-1.955E-4	2.2062395E-5	2.2139585E-5	2.2266652E-5	2.2161028E-5	2.2200486E-5	2.2434919E-5	2.2047698E-5	2.2146026E-5	2.2119859E-5	2.1978338E-5	2.2081957E-5	2.2000174E-5	2.2196382E-5	2.2108582E-5	2.2143202E-5	2.2113559E-5	2.2086051E-5	2.235069E-5	2.2182784E-5	2.2268019E-5	2.212326E-5	2.2184311E-5	2.2325184E-5	2.2380409E-5	2.2557833E-5	2.2700607E-5	2.2566516E-5	2.2615191E-5	2.2566034E-5	2.2743516E-5	2.27097E-5	2.2864081E-5	2.2932246E-5	2.2900913E-5	2.3021942E-5	2.3064987E-5	2.2960483E-5	2.3021849E-5	2.3072458E-5	2.3234881E-5	2.3333971E-5	2.3429974E-5	2.3470687E-5	2.3455536E-5	2.3363621E-5	2.3552643E-5	2.3529547E-5	2.3715972E-5	2.3817462E-5
-1.875E-4	2.2029582E-5	2.2115537E-5	2.2214566E-5	2.2088045E-5	2.2165577E-5	2.2347477E-5	2.1974183E-5	2.2101116E-5	2.215016E-5	2.1917489E-5	2.2088899E-5	2.2005353E-5	2.2051354E-5	2.2109444E-5	2.2075716E-5	2.2097729E-5	2.2063983E-5	2.2205163E-5	2.2110201E-5	2.2156375E-5	2.2048182E-5	2.2183492E-5	2.2294047E-5	2.2318657E-5	2.2472652E-5	2.2639301E-5	2.2481854E-5	2.2494862E-5	2.2468083E-5	2.2657814E-5	2.2655441E-5	2.2744755E-5	2.2833656E-5	2.2764234E-5	2.2864175E-5	2.2938039E-5	2.2841263E-5	2.2831948E-5	2.2888792E-5	2.3074384E-5	2.3201548E-5	2.3321338E-5	2.3298572E-5	2.3301541E-5	2.3214808E-5	2.3426911E-5	2.3437407E-5	2.3615971E-5	2.3657741E-5
-1.805E-4	2.1946546E-5	2.2078081E-5	2.2131245E-5	2.2040103E-5	2.2085336E-5	2.2253259E-5	2.1941018E-5	2.2133462E-5	2.2120345E-5	2.1882193E-5	2.2058678E-5	2.2055726E-5	2.1982402E-5	2.2112399E-5	2.2014663E-5	2.2076923E-5	2.203143E-5	2.2124505E-5	2.1970647E-5	2.2083546E-5	2.1966596E-5	2.2161194E-5	2.2230126E-5	2.2197314E-5	2.23718E-5	2.2589496E-5	2.2399826E-5	2.2383253E-5	2.2453944E-5	2.255028E-5	2.2588328E-5	2.2654444E-5	2.2717478E-5	2.2578261E-5	2.270884E-5	2.2866572E-5	2.2688873E-5	2.2701316E-5	2.2718663E-5	2.2845118E-5	2.2991208E-5	2.3146889E-5	2.3112729E-5	2.3190431E-5	2.3016701E-5	2.3334342E-5	2.3292207E-5	2.3475777E-5	2.3436776E-5
-1.725E-4	2.1938069E-5	2.2024212E-5	2.2075799E-5	2.1930916E-5	2.2019771E-5	2.2155405E-5	2.1953686E-5	2.212632E-5	2.2048415E-5	2.1834017E-5	2.1976565E-5	2.2062471E-5	2.1893628E-5	2.2036571E-5	2.1916399E-5	2.197653E-5	2.1933213E-5	2.2071869E-5	2.1899074E-5	2.2052061E-5	2.1869426E-5	2.2074273E-5	2.2156303E-5	2.2038718E-5	2.2303213E-5	2.2503313E-5	2.2252514E-5	2.2275821E-5	2.2437006E-5	2.2473725E-5	2.246293E-5	2.2535523E-5	2.2533869E-5	2.2456831E-5	2.2553463E-5	2.2719777E-5	2.2529638E-5	2.254765E-5	2.2518969E-5	2.2687241E-5	2.2799647E-5	2.2942815E-5	2.2895828E-5	2.2979868E-5	2.2874582E-5	2.317751E-5	2.3038024E-5	2.3263975E-5	2.3171788E-5
-1.645E-4	2.1973605E-5	2.1968277E-5	2.2058837E-5	2.1863348E-5	2.2001566E-5	2.2054779E-5	2.1922638E-5	2.2034839E-5	2.1985663E-5	2.1773113E-5	2.1929263E-5	2.2067454E-5	2.1771113E-5	2.1932542E-5	2.1787135E-5	2.1933111E-5	2.1878059E-5	2.19642E-5	2.1856194E-5	2.1974779E-5	2.1782866E-5	2.1998293E-5	2.2057499E-5	2.192779E-5	2.2206583E-5	2.2380513E-5	2.2117204E-5	2.2174532E-5	2.2329897E-5	2.2357654E-5	2.2319345E-5	2.2378449E-5	2.2350177E-5	2.2293357E-5	2.2390742E-5	2.2581129E-5	2.2322505E-5	2.2401881E-5	2.2311734E-5	2.250053E-5	2.2622296E-5	2.2702856E-5	2.2678679E-5	2.2674658E-5	2.2690447E-5	2.2878128E-5	2.2750101E-5	2.2954923E-5	2.2841798E-5
-1.565E-4	2.1944966E-5	2.190604E-5	2.201533E-5	2.1867792E-5	2.1945993E-5	2.2002052E-5	2.1855432E-5	2.1967293E-5	2.1988729E-5	2.1756346E-5	2.1924747E-5	2.2030312E-5	2.1708364E-5	2.1909168E-5	2.1768569E-5	2.1861957E-5	2.1829115E-5	2.1879796E-5	2.179396E-5	2.1854282E-5	2.1667847E-5	2.1941334E-5	2.1990813E-5	2.1844354E-5	2.2055839E-5	2.2266898E-5	2.2006137E-5	2.2072209E-5	2.2198433E-5	2.2182776E-5	2.2247519E-5	2.224064E-5	2.2209263E-5	2.2115697E-5	2.212345E-5	2.2351885E-5	2.2153758E-5	2.2156845E-5	2.2079093E-5	2.2207643E-5	2.2403254E-5	2.2406584E-5	2.2387227E-5	2.2289625E-5	2.2354438E-5	2.2536885E-5	2.2380298E-5	2.2513492E-5	2.2425551E-5
-1.48789874E-4	2.1875161E-5	2.1877264E-5	2.1995435E-5	2.1820339E-5	2.1853527E-5	2.1952809E-5	2.185375E-5	2.1981022E-5	2.2030083E-5	2.1775984E-5	2.1877813E-5	2.1996898E-5	2.1743354E-5	2.190315E-5	2.1719248E-5	2.1827902E-5	2.174474E-5	2.1844335E-5	2.1708093E-5	2.1777364E-5	2.1588255E-5	2.1813637E-5	2.1904528E-5	2.174412E-5	2.1864603E-5	2.2123699E-5	2.1874549E-5	2.1926641E-5	2.2066607E-5	2.1959271E-5	2.2095065E-5	2.2054568E-5	2.2028972E-5	2.194209E-5	2.1867592E-5	2.2106263E-5	2.2036996E-5	2.1839609E-5	2.1830563E-5	2.1879028E-5	2.2038592E-5	2.1951098E-5	2.2029727E-5	2.1807195E-5	2.1852315E-5	2.2015213E-5	2.1860593E-5	2.1871975E-5	2.1755775E-5
-1.40951088E-4	2.1870896E-5	2.1862973E-5	2.1939663E-5	2.1764276E-5	2.1811897E-5	2.1927168E-5	2.1845755E-5	2.1945332E-5	2.1999827E-5	2.1789715E-5	2.1768432E-5	2.1981254E-5	2.1712982E-5	2.1799295E-5	2.1658922E-5	2.1783389E-5	2.1684598E-5	2.1735796E-5	2.1679219E-5	2.1739051E-5	2.1521603E-5	2.1629898E-5	2.1792537E-5	2.159608E-5	2.1726905E-5	2.1904894E-5	2.1754794E-5	2.1789603E-5	2.1900683E-5	2.1727628E-5	2.1814505E-5	2.1783164E-5	2.178688E-5	2.1672868E-5	2.1619241E-5	2.1782673E-5	2.1776508E-5	2.1446039E-5	2.1531009E-5	2.1498303E-5	2.1585359E-5	2.1453641E-5	2.1497645E-5	2.1210979E-5	2.1261552E-5	2.1283609E-5	2.1147355E-5	2.1024579E-5	2.0869649E-5
-1.33112303E-4	2.1906712E-5	2.1810458E-5	2.1869849E-5	2.1779092E-5	2.1836451E-5	2.191815E-5	2.1827574E-5	2.1856516E-5	2.1974267E-5	2.1753591E-5	2.1720771E-5	2.1932407E-5	2.1652267E-5	2.1711461E-5	2.1574623E-5	2.1696434E-5	2.1662337E-5	2.16165E-5	2.1635302E-5	2.1639506E-5	2.1408548E-5	2.1467145E-5	2.1679789E-5	2.1465814E-5	2.1540202E-5	2.1653677E-5	2.1603009E-5	2.1577345E-5	2.1655053E-5	2.1414404E-5	2.1530286E-5	2.1475566E-5	2.1435168E-5	2.1351494E-5	2.1281241E-5	2.1315763E-5	2.1404142E-5	2.098897E-5	2.1128384E-5	2.0996155E-5	2.0980269E-5	2.0839482E-5	2.0770452E-5	2.0505545E-5	2.0483293E-5	2.0437521E-5	2.0247454E-5	2.0038617E-5	1.9841039E-5
-1.25273517E-4	2.1900474E-5	2.1745328E-5	2.1839807E-5	2.1801686E-5	2.1814039E-5	2.1941303E-5	2.1826072E-5	2.1838102E-5	2.1967125E-5	2.173111E-5	2.1744709E-5	2.1826447E-5	2.1669905E-5	2.1717556E-5	2.1576671E-5	2.1620843E-5	2.1599109E-5	2.1515168E-5	2.1565866E-5	2.1506262E-5	2.1294948E-5	2.1336152E-5	2.1576071E-5	2.133667E-5	2.1329735E-5	2.1426827E-5	2.1408126E-5	2.130638E-5	2.1354952E-5	2.1098759E-5	2.1202791E-5	2.113785E-5	2.1014276E-5	2.0929521E-5	2.0818816E-5	2.0754644E-5	2.0936139E-5	2.0421576E-5	2.0545966E-5	2.0363726E-5	2.0265626E-5	2.0112448E-5	1.9962526E-5	1.9647573E-5	1.9524643E-5	1.9460284E-5	1.9221395E-5	1.8881188E-5	1.8611801E-5
-1.17434731E-4	2.189029E-5	2.1735962E-5	2.1836834E-5	2.1778077E-5	2.175174E-5	2.1948608E-5	2.1843711E-5	2.1801355E-5	2.1924824E-5	2.1745896E-5	2.171194E-5	2.169938E-5	2.1715927E-5	2.1693998E-5	2.156289E-5	2.1486655E-5	2.1566508E-5	2.1436861E-5	2.1471886E-5	2.1374106E-5	2.1148212E-5	2.117169E-5	2.1453652E-5	2.1112547E-5	2.1092822E-5	2.113069E-5	2.1183447E-5	2.0996755E-5	2.1009697E-5	2.078773E-5	2.0770493E-5	2.0714138E-5	2.0534436E-5	2.0364793E-5	2.0257528E-5	2.0045418E-5	2.0257624E-5	1.9750951E-5	1.9765492E-5	1.9576899E-5	1.9391068E-5	1.9186793E-5	1.9052809E-5	1.8711527E-5	1.8481742E-5	1.8403774E-5	1.8103811E-5	1.7639007E-5	1.7352013E-5
-1.09595945E-4	2.1900593E-5	2.173978E-5	2.1837886E-5	2.1718727E-5	2.1732071E-5	2.1923081E-5	2.1865802E-5	2.1710317E-5	2.1872893E-5	2.1756783E-5	2.163673E-5	2.1613527E-5	2.1658655E-5	2.1595984E-5	2.1472642E-5	2.1406727E-5	2.1463674E-5	2.1325058E-5	2.1320582E-5	2.1230321E-5	2.0994716E-5	2.0961182E-5	2.1273595E-5	2.086622E-5	2.0837673E-5	2.0779252E-5	2.0866111E-5	2.0686552E-5	2.0579799E-5	2.0404491E-5	2.0260876E-5	2.0215588E-5	1.9941769E-5	1.973843E-5	1.9634484E-5	1.9354845E-5	1.9517576E-5	1.8992973E-5	1.8914446E-5	1.8665596E-5	1.8500394E-5	1.8235011E-5	1.8020019E-5	1.7648269E-5	1.7416226E-5	1.7263563E-5	1.6946276E-5	1.6406918E-5	1.6082722E-5
-1.01757159E-4	2.1918221E-5	2.17075E-5	2.1841819E-5	2.169155E-5	2.1715493E-5	2.1888202E-5	2.1835538E-5	2.1649865E-5	2.1838064E-5	2.1702781E-5	2.1625127E-5	2.1503276E-5	2.1535374E-5	2.151303E-5	2.1392864E-5	2.1335248E-5	2.1345376E-5	2.1174719E-5	2.1184755E-5	2.1042832E-5	2.0799409E-5	2.0727469E-5	2.1034181E-5	2.0590831E-5	2.0521577E-5	2.0419751E-5	2.0551467E-5	2.0309484E-5	2.0038656E-5	1.9895841E-5	1.9696771E-5	1.9641733E-5	1.9318447E-5	1.9024434E-5	1.8876857E-5	1.8579141E-5	1.8712294E-5	1.8162123E-5	1.8065703E-5	1.7715991E-5	1.7582776E-5	1.7258934E-5	1.6948765E-5	1.6591914E-5	1.6341498E-5	1.6161097E-5	1.5832377E-5	1.5241546E-5	1.488882E-5
-9.3918373E-5	2.1888631E-5	2.1705364E-5	2.1820436E-5	2.1695466E-5	2.1658805E-5	2.1893874E-5	2.1763348E-5	2.163742E-5	2.1781174E-5	2.1644051E-5	2.1636267E-5	2.1405482E-5	2.1463646E-5	2.1463326E-5	2.1336448E-5	2.128042E-5	2.1172333E-5	2.1040071E-5	2.0985329E-5	2.0794124E-5	2.0555096E-5	2.0504937E-5	2.0738088E-5	2.0279357E-5	2.0154438E-5	2.0064387E-5	2.0171474E-5	1.982743E-5	1.9492153E-5	1.9357901E-5	1.9114581E-5	1.9018029E-5	1.8589258E-5	1.8271756E-5	1.8135422E-5	1.780163E-5	1.7790097E-5	1.7351639E-5	1.7177799E-5	1.6786447E-5	1.6648765E-5	1.6291305E-5	1.5943221E-5	1.5547496E-5	1.5268699E-5	1.5103294E-5	1.4776028E-5	1.4163112E-5	1.3808581E-5
-8.6079587E-5	2.182072E-5	2.1727058E-5	2.1820129E-5	2.1659881E-5	2.159503E-5	2.1839643E-5	2.1745023E-5	2.1589354E-5	2.1675631E-5	2.1605968E-5	2.157905E-5	2.1243097E-5	2.1391634E-5	2.1389387E-5	2.1240257E-5	2.111631E-5	2.0914829E-5	2.0902468E-5	2.072656E-5	2.0558564E-5	2.0277923E-5	2.0239899E-5	2.036535E-5	1.9893152E-5	1.9744762E-5	1.9670923E-5	1.9651098E-5	1.9257489E-5	1.8937737E-5	1.8793461E-5	1.8493042E-5	1.83461E-5	1.7834997E-5	1.7554504E-5	1.7368228E-5	1.6968816E-5	1.690553E-5	1.6496675E-5	1.6329939E-5	1.5907299E-5	1.5751321E-5	1.5366672E-5	1.5028815E-5	1.4601252E-5	1.4302082E-5	1.415243E-5	1.3791285E-5	1.3175403E-5	1.284225E-5
-7.8240802E-5	2.1809807E-5	2.1751981E-5	2.1834888E-5	2.1605343E-5	2.1579868E-5	2.1783177E-5	2.1709526E-5	2.1499449E-5	2.154803E-5	2.1561952E-5	2.1489332E-5	2.1207257E-5	2.1248327E-5	2.1212023E-5	2.1051346E-5	2.097789E-5	2.0675256E-5	2.0723187E-5	2.0433361E-5	2.0323621E-5	2.0017039E-5	1.9914472E-5	1.9941604E-5	1.9471235E-5	1.9292617E-5	1.9210251E-5	1.9108811E-5	1.8659231E-5	1.8377981E-5	1.8171918E-5	1.7818923E-5	1.7665884E-5	1.7108463E-5	1.6838669E-5	1.6621276E-5	1.6193734E-5	1.6077575E-5	1.5727571E-5	1.5478815E-5	1.5092478E-5	1.4882184E-5	1.4506791E-5	1.4188234E-5	1.3755577E-5	1.3454022E-5	1.3292389E-5	1.2937708E-5	1.2336251E-5	1.2053327E-5
-7.0402016E-5	2.1797745E-5	2.1761245E-5	2.1812193E-5	2.1611196E-5	2.1614545E-5	2.1730421E-5	2.161211E-5	2.1444241E-5	2.1479346E-5	2.1471806E-5	2.1435227E-5	2.118674E-5	2.1105026E-5	2.0999517E-5	2.085152E-5	2.0807938E-5	2.0470517E-5	2.0524571E-5	2.0161893E-5	2.0015331E-5	1.9737106E-5	1.9578415E-5	1.9517271E-5	1.9067949E-5	1.8844764E-5	1.8763988E-5	1.8605656E-5	1.811242E-5	1.7768555E-5	1.755544E-5	1.7168359E-5	1.7030693E-5	1.6429379E-5	1.6145092E-5	1.5914549E-5	1.5470586E-5	1.5300147E-5	1.4994123E-5	1.4715744E-5	1.4370973E-5	1.4122702E-5	1.3757001E-5	1.3403005E-5	1.2998433E-5	1.2716346E-5	1.2513089E-5	1.2177408E-5	1.1603551E-5	1.1343223E-5
-6.256323E-5	2.1760971E-5	2.1783195E-5	2.179177E-5	2.161686E-5	2.1593223E-5	2.1710327E-5	2.156277E-5	2.1442892E-5	2.1435262E-5	2.1363758E-5	2.1390557E-5	2.1085253E-5	2.1039543E-5	2.0860365E-5	2.0641538E-5	2.0591021E-5	2.0273821E-5	2.0244379E-5	1.9899088E-5	1.9731626E-5	1.9394655E-5	1.9234835E-5	1.9103876E-5	1.8672888E-5	1.8377317E-5	1.8362558E-5	1.8074352E-5	1.7576491E-5	1.7212611E-5	1.6975097E-5	1.6604936E-5	1.6421481E-5	1.5820818E-5	1.5523438E-5	1.526925E-5	1.4817821E-5	1.4610697E-5	1.4329763E-5	1.4045152E-5	1.3714857E-5	1.3430641E-5	1.3097485E-5	1.2724037E-5	1.2318688E-5	1.2080287E-5	1.1857383E-5	1.1498608E-5	1.0958958E-5	1.0721056E-5
-5.4724444E-5	2.1726274E-5	2.1828931E-5	2.1770526E-5	2.1599997E-5	2.1528276E-5	2.1715652E-5	2.1458069E-5	2.1371731E-5	2.1332341E-5	2.1271613E-5	2.1262912E-5	2.09685E-5	2.0917543E-5	2.0701956E-5	2.0496401E-5	2.0358734E-5	2.0028147E-5	2.0004896E-5	1.9643883E-5	1.9454084E-5	1.9098044E-5	1.8902206E-5	1.8690318E-5	1.8264162E-5	1.7930553E-5	1.7934021E-5	1.7541924E-5	1.7056446E-5	1.670044E-5	1.6467817E-5	1.6070802E-5	1.5837623E-5	1.5300025E-5	1.5002327E-5	1.4718453E-5	1.424744E-5	1.4026109E-5	1.374678E-5	1.3465673E-5	1.31402E-5	1.2847818E-5	1.2524939E-5	1.2171651E-5	1.1795077E-5	1.155963E-5	1.1321611E-5	1.0958488E-5	1.0442982E-5	1.0264095E-5
-4.6885658E-5	2.1701342E-5	2.1841125E-5	2.1738217E-5	2.1589278E-5	2.1515888E-5	2.1717298E-5	2.1366877E-5	2.1284445E-5	2.1221831E-5	2.1198483E-5	2.1124282E-5	2.0924738E-5	2.073316E-5	2.0449552E-5	2.0255461E-5	2.0113027E-5	1.9871885E-5	1.9753451E-5	1.9363149E-5	1.9173983E-5	1.8874357E-5	1.8514952E-5	1.8292813E-5	1.7861896E-5	1.7574932E-5	1.748447E-5	1.7055723E-5	1.659781E-5	1.6260158E-5	1.5988573E-5	1.5588772E-5	1.5338598E-5	1.4855293E-5	1.451883E-5	1.4230377E-5	1.3772704E-5	1.3566967E-5	1.3250192E-5	1.2963019E-5	1.2662542E-5	1.2369213E-5	1.2034717E-5	1.172371E-5	1.1343168E-5	1.109662E-5	1.0861399E-5	1.051552E-5	1.0051623E-5	9.892826E-6
-3.9046872E-5	2.1677885E-5	2.179611E-5	2.1666647E-5	2.1585507E-5	2.1539553E-5	2.1701111E-5	2.1297828E-5	2.1263336E-5	2.1131752E-5	2.1128016E-5	2.1053004E-5	2.0841232E-5	2.0613059E-5	2.0224842E-5	2.0060694E-5	1.9921882E-5	1.9707669E-5	1.9554278E-5	1.9164638E-5	1.8890085E-5	1.8585695E-5	1.8173822E-5	1.7938733E-5	1.7506768E-5	1.7258948E-5	1.704467E-5	1.6615313E-5	1.6227545E-5	1.5877573E-5	1.5564855E-5	1.5180039E-5	1.4942853E-5	1.4467713E-5	1.4145691E-5	1.3840342E-5	1.3394537E-5	1.3173469E-5	1.2869473E-5	1.2581473E-5	1.2274651E-5	1.199046E-5	1.1676709E-5	1.1385499E-5	1.0952625E-5	1.0699922E-5	1.0498019E-5	1.0167246E-5	9.726306E-6	9.567642E-6
-3.1208086E-5	2.1622394E-5	2.175786E-5	2.1638567E-5	2.160298E-5	2.150072E-5	2.1630977E-5	2.1176715E-5	2.1209235E-5	2.1071602E-5	2.1066646E-5	2.099403E-5	2.0717192E-5	2.0532216E-5	2.0111481E-5	1.9937308E-5	1.976457E-5	1.9631529E-5	1.9307979E-5	1.8988459E-5	1.866314E-5	1.8342925E-5	1.7919488E-5	1.7643317E-5	1.7238241E-5	1.6944646E-5	1.6770682E-5	1.6268426E-5	1.5920459E-5	1.5545048E-5	1.5223058E-5	1.4855824E-5	1.463735E-5	1.4154354E-5	1.3865326E-5	1.3533968E-5	1.3120626E-5	1.2855018E-5	1.2564649E-5	1.227399E-5	1.1966949E-5	1.1688251E-5	1.1395482E-5	1.1098275E-5	1.0714203E-5	1.0452275E-5	1.0236283E-5	9.934821E-6	9.510366E-6	9.36062E-6
-2.3369301E-5	2.1615571E-5	2.1754924E-5	2.1590545E-5	2.1568564E-5	2.1455433E-5	2.1465789E-5	2.1161182E-5	2.1135464E-5	2.1005135E-5	2.1007071E-5	2.0870809E-5	2.0596633E-5	2.0423345E-5	2.0013387E-5	1.9838036E-5	1.9602616E-5	1.9494659E-5	1.9120309E-5	1.8781505E-5	1.8489328E-5	1.8182941E-5	1.7722334E-5	1.7421215E-5	1.7016373E-5	1.6709684E-5	1.6535241E-5	1.6045815E-5	1.5663518E-5	1.5271952E-5	1.4996833E-5	1.4598362E-5	1.4364099E-5	1.3925143E-5	1.3657939E-5	1.3291178E-5	1.2923305E-5	1.2612897E-5	1.2326717E-5	1.2044306E-5	1.1729561E-5	1.1452296E-5	1.1179434E-5	1.0855534E-5	1.0541042E-5	1.0261282E-5	1.0023684E-5	9.741153E-6	9.340825E-6	9.194616E-6
-1.5530515E-5	2.1659566E-5	2.1697188E-5	2.1554923E-5	2.1481108E-5	2.1429797E-5	2.1333398E-5	2.1121883E-5	2.1089355E-5	2.0900153E-5	2.0965422E-5	2.0744068E-5	2.0501562E-5	2.0268911E-5	1.9912474E-5	1.9758169E-5	1.9453378E-5	1.9375545E-5	1.8974342E-5	1.8648554E-5	1.8342068E-5	1.8037612E-5	1.7561752E-5	1.7253044E-5	1.6853604E-5	1.6544465E-5	1.6343376E-5	1.5855486E-5	1.547867E-5	1.513038E-5	1.4856411E-5	1.4446328E-5	1.4190037E-5	1.3837364E-5	1.3474017E-5	1.3148012E-5	1.2774784E-5	1.2497326E-5	1.2181847E-5	1.1948884E-5	1.1598452E-5	1.1336924E-5	1.1089103E-5	1.0734927E-5	1.0446064E-5	1.0146205E-5	9.91067E-6	9.612534E-6	9.236119E-6	9.105339E-6
-7.691729E-6	2.1699644E-5	2.1659537E-5	2.1510718E-5	2.1447759E-5	2.1430219E-5	2.1244417E-5	2.1020655E-5	2.105466E-5	2.0796959E-5	2.0877724E-5	2.0675074E-5	2.0464848E-5	2.0159985E-5	1.9834974E-5	1.9691362E-5	1.9356083E-5	1.9294064E-5	1.8900984E-5	1.8572661E-5	1.8220417E-5	1.791803E-5	1.744295E-5	1.7169299E-5	1.674202E-5	1.6459483E-5	1.6182714E-5	1.5746923E-5	1.5386135E-5	1.5060848E-5	1.4758422E-5	1.4364688E-5	1.4099688E-5	1.3798461E-5	1.3403045E-5	1.3095727E-5	1.2718996E-5	1.2469484E-5	1.213373E-5	1.1879483E-5	1.1536552E-5	1.1290858E-5	1.1053209E-5	1.0696738E-5	1.0449613E-5	1.0115109E-5	9.869052E-6	9.563455E-6	9.236771E-6	9.097171E-6
1.47057E-7	2.1639873E-5	2.1627443E-5	2.1483349E-5	2.1440456E-5	2.1414949E-5	2.1114465E-5	2.0970665E-5	2.1004419E-5	2.0737864E-5	2.0772496E-5	2.0635068E-5	2.036599E-5	2.0110868E-5	1.9820291E-5	1.9687295E-5	1.9288082E-5	1.9239091E-5	1.8846258E-5	1.8554081E-5	1.8149708E-5	1.7846413E-5	1.7388622E-5	1.7142797E-5	1.6695519E-5	1.6426903E-5	1.6065074E-5	1.5709208E-5	1.5375128E-5	1.5040398E-5	1.4727465E-5	1.434899E-5	1.4090058E-5	1.3820364E-5	1.3410643E-5	1.309621E-5	1.2728046E-5	1.2508415E-5	1.2148829E-5	1.1861503E-5	1.153074E-5	1.1294383E-5	1.1057448E-5	1.0719377E-5	1.0491475E-5	1.0125359E-5	9.895307E-6	9.56483E-6	9.279958E-6	9.127766E-6
7.98584300000001E-6	2.1616143E-5	2.1620902E-5	2.1450108E-5	2.1383284E-5	2.1377927E-5	2.0973789E-5	2.0953573E-5	2.0949641E-5	2.0683698E-5	2.0720757E-5	2.0541447E-5	2.0300118E-5	2.0079715E-5	1.9862643E-5	1.9707871E-5	1.9282004E-5	1.9197594E-5	1.879996E-5	1.8531982E-5	1.8155215E-5	1.7816601E-5	1.7410817E-5	1.7135222E-5	1.6714037E-5	1.6421232E-5	1.6073627E-5	1.5709762E-5	1.5423477E-5	1.5068429E-5	1.478303E-5	1.4405561E-5	1.4161016E-5	1.3909692E-5	1.348143E-5	1.3131784E-5	1.2804362E-5	1.2598847E-5	1.2224868E-5	1.1957536E-5	1.1631423E-5	1.1397838E-5	1.1146123E-5	1.0848997E-5	1.0593039E-5	1.0238976E-5	1.0020928E-5	9.693401E-6	9.42179E-6	9.285249E-6
1.5824629E-5	2.164068E-5	2.1567263E-5	2.1403608E-5	2.1349263E-5	2.1392969E-5	2.0869715E-5	2.095306E-5	2.0909146E-5	2.0630645E-5	2.0711936E-5	2.0421639E-5	2.0312233E-5	2.0045338E-5	1.9848312E-5	1.9693395E-5	1.9292416E-5	1.91569E-5	1.8812142E-5	1.8523435E-5	1.8218349E-5	1.7840675E-5	1.7485081E-5	1.7189901E-5	1.678096E-5	1.6437528E-5	1.6160386E-5	1.579683E-5	1.5487572E-5	1.5169598E-5	1.4909588E-5	1.4546572E-5	1.428284E-5	1.4059833E-5	1.3612119E-5	1.3300104E-5	1.2960078E-5	1.2739293E-5	1.2396557E-5	1.2135954E-5	1.1789057E-5	1.1549983E-5	1.1300188E-5	1.1012236E-5	1.0771445E-5	1.0418807E-5	1.0180482E-5	9.873674E-6	9.601994E-6	9.473138E-6
2.3663415E-5	2.1682895E-5	2.1488379E-5	2.1374578E-5	2.1334488E-5	2.1396213E-5	2.0897721E-5	2.0957388E-5	2.089388E-5	2.0620798E-5	2.064086E-5	2.0384608E-5	2.0312673E-5	2.0035843E-5	1.9819143E-5	1.9665188E-5	1.9318381E-5	1.9167949E-5	1.8862981E-5	1.8580189E-5	1.8282501E-5	1.789916E-5	1.7548551E-5	1.7309561E-5	1.6899672E-5	1.6548366E-5	1.6244619E-5	1.5955307E-5	1.5621269E-5	1.5372402E-5	1.5091763E-5	1.47529E-5	1.4456376E-5	1.4286197E-5	1.3808848E-5	1.3524695E-5	1.3172853E-5	1.2941538E-5	1.2633533E-5	1.2378707E-5	1.1994371E-5	1.1753693E-5	1.1511317E-5	1.1209018E-5	1.1001352E-5	1.0651309E-5	1.0391859E-5	1.0135959E-5	9.853319E-6	9.723476E-6
3.1502201E-5	2.1664471E-5	2.1474393E-5	2.1386138E-5	2.1323082E-5	2.1332579E-5	2.0950649E-5	2.0952274E-5	2.0886632E-5	2.0647487E-5	2.0541337E-5	2.041711E-5	2.0281015E-5	2.0045431E-5	1.9876227E-5	1.9677943E-5	1.9377594E-5	1.9216373E-5	1.8916566E-5	1.8684245E-5	1.8360858E-5	1.7978194E-5	1.7673761E-5	1.7457488E-5	1.7072946E-5	1.6749827E-5	1.6380864E-5	1.616823E-5	1.582007E-5	1.5610478E-5	1.5295519E-5	1.4993375E-5	1.4688972E-5	1.4544319E-5	1.4067292E-5	1.3792E-5	1.344143E-5	1.3233247E-5	1.2949813E-5	1.2692067E-5	1.2285313E-5	1.2076968E-5	1.184624E-5	1.1508847E-5	1.1335756E-5	1.0967988E-5	1.0675799E-5	1.0444469E-5	1.0182795E-5	1.0035425E-5
3.9340986E-5	2.1612839E-5	2.1454377E-5	2.14142E-5	2.1275023E-5	2.1289469E-5	2.0980898E-5	2.0956348E-5	2.0866962E-5	2.0647903E-5	2.050816E-5	2.0423316E-5	2.0269975E-5	2.0062875E-5	1.9953551E-5	1.9730202E-5	1.9426629E-5	1.9268377E-5	1.900299E-5	1.8805989E-5	1.8502797E-5	1.8111239E-5	1.7845344E-5	1.7595827E-5	1.7276264E-5	1.6930603E-5	1.658293E-5	1.6413488E-5	1.6062763E-5	1.587632E-5	1.5535074E-5	1.5244391E-5	1.4987353E-5	1.4819281E-5	1.4390398E-5	1.4105768E-5	1.3771528E-5	1.3582649E-5	1.3361407E-5	1.3075346E-5	1.2655796E-5	1.2445234E-5	1.2217408E-5	1.1877736E-5	1.1729799E-5	1.1337737E-5	1.1010593E-5	1.0790376E-5	1.0559879E-5	1.038604E-5
4.7179772E-5	2.1617298E-5	2.1440592E-5	2.1400756E-5	2.121141E-5	2.1271598E-5	2.1049219E-5	2.0967488E-5	2.0835064E-5	2.0620298E-5	2.0527542E-5	2.0398152E-5	2.0304498E-5	2.0112329E-5	1.9988088E-5	1.9772158E-5	1.9488038E-5	1.9337589E-5	1.9083697E-5	1.8888857E-5	1.8667504E-5	1.8303959E-5	1.8051964E-5	1.7777615E-5	1.7506699E-5	1.7114718E-5	1.6835211E-5	1.669316E-5	1.631973E-5	1.6155134E-5	1.5840367E-5	1.5554679E-5	1.5342877E-5	1.5140558E-5	1.4750799E-5	1.4464628E-5	1.4152258E-5	1.3981541E-5	1.3789781E-5	1.349374E-5	1.3081199E-5	1.2843814E-5	1.2620505E-5	1.2319843E-5	1.2174633E-5	1.1764585E-5	1.1450034E-5	1.1233248E-5	1.1048383E-5	1.0852518E-5
5.55E-5	2.1559635E-5	2.140929E-5	2.1442581E-5	2.1236334E-5	2.121512E-5	2.1126981E-5	2.0920155E-5	2.0804367E-5	2.063082E-5	2.0545285E-5	2.0422012E-5	2.0345375E-5	2.0157909E-5	2.0002619E-5	1.9791875E-5	1.9576737E-5	1.9436745E-5	1.9238985E-5	1.9017941E-5	1.8851905E-5	1.8476694E-5	1.8228508E-5	1.8010629E-5	1.7758163E-5	1.7350073E-5	1.7109386E-5	1.7024034E-5	1.6569247E-5	1.6432244E-5	1.6224105E-5	1.5874801E-5	1.568969E-5	1.5527065E-5	1.5151722E-5	1.4871641E-5	1.456307E-5	1.4403398E-5	1.4241102E-5	1.3946191E-5	1.3533494E-5	1.3270481E-5	1.3061384E-5	1.2831248E-5	1.2691098E-5	1.2244187E-5	1.1952834E-5	1.1753636E-5	1.1573841E-5	1.1376513E-5
6.25E-5	2.1507701E-5	2.1460592E-5	2.1486078E-5	2.1254086E-5	2.1123482E-5	2.1190297E-5	2.0929277E-5	2.076387E-5	2.0685528E-5	2.0536801E-5	2.0496752E-5	2.0344365E-5	2.0201884E-5	2.005792E-5	1.9828166E-5	1.9708696E-5	1.9557191E-5	1.9368726E-5	1.9165421E-5	1.9023082E-5	1.8649539E-5	1.8367204E-5	1.8238746E-5	1.8011964E-5	1.7642112E-5	1.7340105E-5	1.7302742E-5	1.6864674E-5	1.6741543E-5	1.6556539E-5	1.620853E-5	1.6031063E-5	1.5907056E-5	1.5561486E-5	1.5304219E-5	1.4992042E-5	1.4823497E-5	1.4722289E-5	1.4427628E-5	1.400695E-5	1.3744125E-5	1.356086E-5	1.3342084E-5	1.3225818E-5	1.279905E-5	1.249546E-5	1.2329767E-5	1.2134232E-5	1.1941066E-5
7.05E-5	2.1539901E-5	2.1524472E-5	2.1505381E-5	2.1210085E-5	2.107999E-5	2.1245596E-5	2.0945711E-5	2.0705269E-5	2.0736496E-5	2.0584514E-5	2.0534824E-5	2.0309481E-5	2.0277918E-5	2.0163934E-5	1.990711E-5	1.9870999E-5	1.9648302E-5	1.9488586E-5	1.9281041E-5	1.9229168E-5	1.8849535E-5	1.8521214E-5	1.8434743E-5	1.8262925E-5	1.791246E-5	1.7614175E-5	1.7569664E-5	1.7211668E-5	1.7067131E-5	1.6861011E-5	1.6555561E-5	1.6393467E-5	1.6281361E-5	1.59914E-5	1.573215E-5	1.542144E-5	1.5279383E-5	1.5237149E-5	1.4931351E-5	1.4539262E-5	1.4268075E-5	1.4091112E-5	1.3872065E-5	1.3779908E-5	1.3407328E-5	1.3070478E-5	1.2962888E-5	1.2746884E-5	1.2505155E-5
7.85E-5	2.1582108E-5	2.1527121E-5	2.1499149E-5	2.1212901E-5	2.1103753E-5	2.1253439E-5	2.0922167E-5	2.0694267E-5	2.0736732E-5	2.0685748E-5	2.0540013E-5	2.0331576E-5	2.0353614E-5	2.025649E-5	2.0052045E-5	1.9915326E-5	1.9770483E-5	1.9597625E-5	1.938085E-5	1.9414801E-5	1.9073866E-5	1.8734925E-5	1.8659478E-5	1.8543233E-5	1.814421E-5	1.7932781E-5	1.7939951E-5	1.7581361E-5	1.7373799E-5	1.720921E-5	1.6902683E-5	1.6803483E-5	1.6649808E-5	1.6452897E-5	1.6168458E-5	1.5849182E-5	1.5779877E-5	1.5715887E-5	1.5447381E-5	1.5102593E-5	1.4817356E-5	1.4635525E-5	1.4443006E-5	1.434605E-5	1.4025502E-5	1.3665833E-5	1.3585788E-5	1.3360549E-5	1.3138539E-5
8.65E-5	2.1554302E-5	2.1501557E-5	2.1574697E-5	2.1294654E-5	2.1158705E-5	2.1271916E-5	2.0922869E-5	2.0731174E-5	2.0766047E-5	2.0747154E-5	2.0594723E-5	2.0406651E-5	2.0411154E-5	2.0320018E-5	2.0160848E-5	2.0000008E-5	1.9880925E-5	1.9781764E-5	1.9524491E-5	1.9588502E-5	1.9290519E-5	1.8971746E-5	1.8861207E-5	1.8831246E-5	1.8412659E-5	1.8252079E-5	1.8275708E-5	1.7927167E-5	1.7705203E-5	1.758748E-5	1.7235543E-5	1.7197222E-5	1.7019768E-5	1.6885361E-5	1.660125E-5	1.6352207E-5	1.6253007E-5	1.618809E-5	1.5944002E-5	1.5655098E-5	1.5363165E-5	1.5170026E-5	1.5073305E-5	1.4906171E-5	1.4618925E-5	1.4296661E-5	1.4220789E-5	1.3995115E-5	1.3798693E-5
9.45E-5	2.1555779E-5	2.1550511E-5	2.1657526E-5	2.1384228E-5	2.1190069E-5	2.1285853E-5	2.0953867E-5	2.0790293E-5	2.0868173E-5	2.0762229E-5	2.0682138E-5	2.0468629E-5	2.0479204E-5	2.0402167E-5	2.0263512E-5	2.0090717E-5	1.9980581E-5	1.997036E-5	1.9690706E-5	1.97733E-5	1.9459169E-5	1.9157846E-5	1.9120217E-5	1.9106756E-5	1.8720708E-5	1.8526612E-5	1.8584779E-5	1.8241303E-5	1.8064413E-5	1.7937006E-5	1.7584771E-5	1.7568606E-5	1.7426957E-5	1.7290054E-5	1.7042002E-5	1.6843262E-5	1.6716223E-5	1.6651545E-5	1.6425885E-5	1.6172044E-5	1.588785E-5	1.5689973E-5	1.5671726E-5	1.547952E-5	1.5211622E-5	1.4937851E-5	1.4884634E-5	1.4648175E-5	1.4461281E-5
1.025E-4	2.1634566E-5	2.1610948E-5	2.1691135E-5	2.1449375E-5	2.1247921E-5	2.130584E-5	2.1022637E-5	2.0848293E-5	2.0980896E-5	2.0835309E-5	2.0719729E-5	2.0528819E-5	2.059898E-5	2.0548143E-5	2.0428992E-5	2.0274738E-5	2.0138744E-5	2.0093987E-5	1.9866953E-5	1.997058E-5	1.9662951E-5	1.9346476E-5	1.9354764E-5	1.9346769E-5	1.9040103E-5	1.8773644E-5	1.8868004E-5	1.8560055E-5	1.8426832E-5	1.8255817E-5	1.8021356E-5	1.7926283E-5	1.7843064E-5	1.7703402E-5	1.7500465E-5	1.7320201E-5	1.719813E-5	1.7095727E-5	1.6919319E-5	1.6655943E-5	1.6408543E-5	1.6236981E-5	1.6224928E-5	1.6050541E-5	1.5803551E-5	1.5554559E-5	1.5581585E-5	1.5279472E-5	1.5124137E-5
1.095E-4	2.1754866E-5	2.1608868E-5	2.1681965E-5	2.1532857E-5	2.1367589E-5	2.1363588E-5	2.1063799E-5	2.0935968E-5	2.1075312E-5	2.0977201E-5	2.0761895E-5	2.0622485E-5	2.072364E-5	2.067746E-5	2.0580713E-5	2.0366572E-5	2.0273516E-5	2.0232085E-5	2.0027216E-5	2.0180498E-5	1.9865726E-5	1.966469E-5	1.9547003E-5	1.9604721E-5	1.9326596E-5	1.9048263E-5	1.9162495E-5	1.8913687E-5	1.8778958E-5	1.8588719E-5	1.8415138E-5	1.8320196E-5	1.8296008E-5	1.8104272E-5	1.7937353E-5	1.7794738E-5	1.7678413E-5	1.751716E-5	1.7375585E-5	1.713604E-5	1.6976473E-5	1.6770474E-5	1.675059E-5	1.6597023E-5	1.6388716E-5	1.6141706E-5	1.6211794E-5	1.5886377E-5	1.5711167E-5
1.175E-4	2.1788428E-5	2.1602681E-5	2.1730085E-5	2.1681767E-5	2.1461854E-5	2.1433057E-5	2.1095368E-5	2.1082183E-5	2.1204119E-5	2.107233E-5	2.0861239E-5	2.0784296E-5	2.0848417E-5	2.0754957E-5	2.0715314E-5	2.051333E-5	2.0444796E-5	2.0434516E-5	2.0206232E-5	2.0353574E-5	2.0042465E-5	1.9946754E-5	1.9833153E-5	1.9881273E-5	1.9635605E-5	1.9366642E-5	1.9495345E-5	1.9257947E-5	1.9133148E-5	1.8972094E-5	1.879162E-5	1.8723586E-5	1.8721366E-5	1.8496046E-5	1.8347736E-5	1.8258723E-5	1.8111557E-5	1.7909464E-5	1.7817593E-5	1.7603396E-5	1.754484E-5	1.7272419E-5	1.7281366E-5	1.7124407E-5	1.6956612E-5	1.6688972E-5	1.6778122E-5	1.6478668E-5	1.6260874E-5
1.255E-4	2.1797512E-5	2.1656654E-5	2.1822243E-5	2.1770525E-5	2.1572833E-5	2.1488621E-5	2.1173002E-5	2.1282577E-5	2.1382823E-5	2.1138499E-5	2.1041009E-5	2.0950752E-5	2.1005604E-5	2.0867512E-5	2.0824107E-5	2.0687959E-5	2.0619905E-5	2.0669876E-5	2.0438866E-5	2.0481165E-5	2.0295733E-5	2.0176105E-5	2.0116117E-5	2.0153582E-5	1.9967998E-5	1.9685632E-5	1.9794455E-5	1.9604977E-5	1.9525343E-5	1.9304992E-5	1.9231705E-5	1.9083212E-5	1.9179325E-5	1.8903216E-5	1.877732E-5	1.8698047E-5	1.8545692E-5	1.8282912E-5	1.8286492E-5	1.8076317E-5	1.8071673E-5	1.7751171E-5	1.7829853E-5	1.7637769E-5	1.7497256E-5	1.7243227E-5	1.7348901E-5	1.7051897E-5	1.6832686E-5
1.335E-4	2.1876114E-5	2.1778122E-5	2.1842703E-5	2.1792451E-5	2.1703579E-5	2.1568377E-5	2.1299677E-5	2.1413457E-5	2.1491596E-5	2.126004E-5	2.1193045E-5	2.1074651E-5	2.1137946E-5	2.1042001E-5	2.1029024E-5	2.0843417E-5	2.0770017E-5	2.0855333E-5	2.0671823E-5	2.0635738E-5	2.0544725E-5	2.0389036E-5	2.0388003E-5	2.0381384E-5	2.0298937E-5	1.996402E-5	2.0068509E-5	1.9938571E-5	1.9882375E-5	1.9613539E-5	1.9681852E-5	1.9417289E-5	1.9560472E-5	1.9329806E-5	1.9225753E-5	1.9164087E-5	1.8958374E-5	1.8751221E-5	1.8757383E-5	1.8571382E-5	1.8567918E-5	1.8245825E-5	1.8362124E-5	1.8132761E-5	1.8006734E-5	1.7774376E-5	1.7925177E-5	1.7650982E-5	1.7444092E-5
1.415E-4	2.1968296E-5	2.1814853E-5	2.1822838E-5	2.1862534E-5	2.1836977E-5	2.165697E-5	2.139968E-5	2.1485656E-5	2.1534588E-5	2.141986E-5	2.1307671E-5	2.1246428E-5	2.1268868E-5	2.1230656E-5	2.1200633E-5	2.0980462E-5	2.0990873E-5	2.1011999E-5	2.0862094E-5	2.0838219E-5	2.0775569E-5	2.0673138E-5	2.0627695E-5	2.0610203E-5	2.0608432E-5	2.027337E-5	2.0348955E-5	2.0314517E-5	2.021347E-5	1.9974848E-5	2.0107672E-5	1.9797183E-5	1.9934332E-5	1.9756953E-5	1.9705381E-5	1.9620662E-5	1.9376801E-5	1.9241864E-5	1.927245E-5	1.9091082E-5	1.9083711E-5	1.8829769E-5	1.8849293E-5	1.8703189E-5	1.8563945E-5	1.8292139E-5	1.8490323E-5	1.8260615E-5	1.8052034E-5
1.495E-4	2.1972008E-5	2.1845242E-5	2.1849959E-5	2.1929E-5	2.1912779E-5	2.1772728E-5	2.1482024E-5	2.1605624E-5	2.1605095E-5	2.1550619E-5	2.1516735E-5	2.1451151E-5	2.1403416E-5	2.1378067E-5	2.1304937E-5	2.1112402E-5	2.1184768E-5	2.1224587E-5	2.1046592E-5	2.1053312E-5	2.1013859E-5	2.0986925E-5	2.0959543E-5	2.0864189E-5	2.0887789E-5	2.0627088E-5	2.0642994E-5	2.0666653E-5	2.0539791E-5	2.0365046E-5	2.0494765E-5	2.0216336E-5	2.0385806E-5	2.0192895E-5	2.0130276E-5	2.0076573E-5	1.9855862E-5	1.9687079E-5	1.9815373E-5	1.9628059E-5	1.9636873E-5	1.944597E-5	1.9365259E-5	1.9320033E-5	1.9172425E-5	1.8818834E-5	1.9040721E-5	1.8828672E-5	1.864052E-5
1.565E-4	2.2016136E-5	2.1972005E-5	2.1870975E-5	2.1946496E-5	2.1970085E-5	2.1888398E-5	2.1583154E-5	2.1695975E-5	2.1721098E-5	2.1636511E-5	2.1745284E-5	2.1622304E-5	2.1602613E-5	2.1551375E-5	2.1442797E-5	2.1362131E-5	2.1353492E-5	2.1436397E-5	2.1254017E-5	2.1240503E-5	2.1225804E-5	2.1188643E-5	2.1229414E-5	2.1093195E-5	2.1172886E-5	2.095427E-5	2.0887375E-5	2.0947748E-5	2.0828699E-5	2.075966E-5	2.0894542E-5	2.0599425E-5	2.0820722E-5	2.0654408E-5	2.0584595E-5	2.0554087E-5	2.0291365E-5	2.0168433E-5	2.0332854E-5	2.0146832E-5	2.0167989E-5	2.0013984E-5	2.0010681E-5	1.9953338E-5	1.9735491E-5	1.9390685E-5	1.9591744E-5	1.9470699E-5	1.9303079E-5
1.645E-4	2.2076373E-5	2.2081448E-5	2.1864721E-5	2.1952065E-5	2.2042177E-5	2.1895236E-5	2.1706071E-5	2.175843E-5	2.1802062E-5	2.1761647E-5	2.1898035E-5	2.1694379E-5	2.1783694E-5	2.1758E-5	2.1586536E-5	2.1543295E-5	2.1554652E-5	2.1585234E-5	2.1432055E-5	2.1424343E-5	2.1408981E-5	2.1359762E-5	2.1474919E-5	2.1335801E-5	2.1440453E-5	2.1258568E-5	2.112439E-5	2.1235382E-5	2.1107388E-5	2.1089845E-5	2.1306084E-5	2.0922631E-5	2.1191426E-5	2.1102876E-5	2.1057609E-5	2.1051106E-5	2.0726653E-5	2.0678951E-5	2.0825238E-5	2.0621291E-5	2.0654238E-5	2.0612336E-5	2.0643653E-5	2.0594223E-5	2.0312691E-5	2.0040277E-5	2.0184121E-5	2.0168191E-5	2.0042608E-5
1.725E-4	2.2135183E-5	2.2108059E-5	2.1919558E-5	2.2000311E-5	2.2106521E-5	2.1982454E-5	2.1828287E-5	2.181079E-5	2.1849996E-5	2.1920121E-5	2.2007699E-5	2.1767655E-5	2.1887141E-5	2.1943578E-5	2.1786685E-5	2.1700547E-5	2.1760489E-5	2.1730533E-5	2.1604086E-5	2.1626964E-5	2.1662018E-5	2.1589248E-5	2.1684158E-5	2.1591076E-5	2.1695125E-5	2.1626442E-5	2.1409731E-5	2.1624836E-5	2.140573E-5	2.1475537E-5	2.1663899E-5	2.121477E-5	2.154434E-5	2.1495487E-5	2.1511094E-5	2.1461787E-5	2.1224168E-5	2.1122068E-5	2.1337024E-5	2.1163224E-5	2.11556E-5	2.1173446E-5	2.1242693E-5	2.1211889E-5	2.0943964E-5	2.0673288E-5	2.0834665E-5	2.0867147E-5	2.0785174E-5
1.805E-4	2.2134082E-5	2.2142813E-5	2.1995655E-5	2.2075206E-5	2.2138981E-5	2.2086804E-5	2.1940318E-5	2.1905165E-5	2.19434E-5	2.2015358E-5	2.2136588E-5	2.1863869E-5	2.2005279E-5	2.2027285E-5	2.1867469E-5	2.1837276E-5	2.1881004E-5	2.1939464E-5	2.1792429E-5	2.1843123E-5	2.1863332E-5	2.181093E-5	2.1918704E-5	2.1862593E-5	2.1904069E-5	2.1942524E-5	2.1628827E-5	2.1984825E-5	2.1719248E-5	2.1842892E-5	2.1939903E-5	2.1571244E-5	2.1894125E-5	2.185708E-5	2.1870275E-5	2.1881145E-5	2.1721274E-5	2.1537784E-5	2.1843966E-5	2.1731009E-5	2.1698943E-5	2.1776622E-5	2.1829008E-5	2.1835096E-5	2.1589274E-5	2.1300196E-5	2.142699E-5	2.15521E-5	2.1518791E-5
1.885E-4	2.2159594E-5	2.2160207E-5	2.2092977E-5	2.2104516E-5	2.2132841E-5	2.2115859E-5	2.2080475E-5	2.2036886E-5	2.2051733E-5	2.2058544E-5	2.2215761E-5	2.1969858E-5	2.2154043E-5	2.2166358E-5	2.2018443E-5	2.2022717E-5	2.2022974E-5	2.2155774E-5	2.1969797E-5	2.2028553E-5	2.2014157E-5	2.1971372E-5	2.2162042E-5	2.2117179E-5	2.2100622E-5	2.2213351E-5	2.1884849E-5	2.226239E-5	2.1963526E-5	2.214624E-5	2.2211926E-5	2.1898394E-5	2.225642E-5	2.2239629E-5	2.2196015E-5	2.2241915E-5	2.2219966E-5	2.2010757E-5	2.2292931E-5	2.2254847E-5	2.2210786E-5	2.233022E-5	2.2465138E-5	2.244764E-5	2.2169915E-5	2.1971958E-5	2.1997814E-5	2.2223453E-5	2.2141757E-5
1.965E-4	2.2225725E-5	2.2197439E-5	2.2101621E-5	2.20987E-5	2.2197066E-5	2.2128828E-5	2.2228489E-5	2.2115317E-5	2.2144564E-5	2.2186719E-5	2.2232345E-5	2.2039539E-5	2.2238204E-5	2.232026E-5	2.2197666E-5	2.2206386E-5	2.2194437E-5	2.2309892E-5	2.2136926E-5	2.2206646E-5	2.2193618E-5	2.2165534E-5	2.2301489E-5	2.2353912E-5	2.2369813E-5	2.2403432E-5	2.2180514E-5	2.2487503E-5	2.2255162E-5	2.2400581E-5	2.2514833E-5	2.2156197E-5	2.2619883E-5	2.2566766E-5	2.2607033E-5	2.2605834E-5	2.2631536E-5	2.2478061E-5	2.26995E-5	2.2785087E-5	2.2618236E-5	2.2828518E-5	2.3009341E-5	2.3033103E-5	2.2717432E-5	2.2661523E-5	2.2604459E-5	2.2854829E-5	2.2885229E-5
2.035E-4	2.2246833E-5	2.2220997E-5	2.2152478E-5	2.218721E-5	2.2206266E-5	2.2191447E-5	2.2279166E-5	2.2170551E-5	2.2258387E-5	2.2331051E-5	2.2260965E-5	2.2161686E-5	2.2323678E-5	2.2423526E-5	2.2356882E-5	2.2360766E-5	2.2330969E-5	2.2479032E-5	2.2291001E-5	2.2399531E-5	2.238721E-5	2.2415282E-5	2.247531E-5	2.2628366E-5	2.2606854E-5	2.2614856E-5	2.2447742E-5	2.2745976E-5	2.2517072E-5	2.2672602E-5	2.2750835E-5	2.2465753E-5	2.2905455E-5	2.2841072E-5	2.2944007E-5	2.2945067E-5	2.3039049E-5	2.2856138E-5	2.3096368E-5	2.3231974E-5	2.3033927E-5	2.3311624E-5	2.3491656E-5	2.350658E-5	2.328824E-5	2.3302049E-5	2.3219364E-5	2.3468562E-5	2.3579181E-5
2.115E-4	2.2188695E-5	2.2227809E-5	2.2228402E-5	2.2233332E-5	2.2227106E-5	2.22239E-5	2.2310753E-5	2.2281784E-5	2.2392435E-5	2.2382599E-5	2.2289925E-5	2.2309283E-5	2.2456801E-5	2.2479248E-5	2.2415267E-5	2.2491589E-5	2.2454531E-5	2.2661021E-5	2.2486963E-5	2.2543432E-5	2.2570121E-5	2.2638952E-5	2.2653218E-5	2.2862853E-5	2.2740923E-5	2.2872515E-5	2.2656897E-5	2.297021E-5	2.2792833E-5	2.2891677E-5	2.2952805E-5	2.2764998E-5	2.3183482E-5	2.3178233E-5	2.3199017E-5	2.3241168E-5	2.3429033E-5	2.3180603E-5	2.347889E-5	2.3610184E-5	2.3449654E-5	2.371628E-5	2.3916604E-5	2.3932588E-5	2.3824519E-5	2.3845173E-5	2.3793541E-5	2.398752E-5	2.411194E-5
2.195E-4	2.2154966E-5	2.2268381E-5	2.2265843E-5	2.223788E-5	2.2280526E-5	2.2236147E-5	2.2373179E-5	2.2371299E-5	2.2480295E-5	2.238864E-5	2.2299369E-5	2.2405553E-5	2.2515533E-5	2.2552144E-5	2.2504712E-5	2.2661669E-5	2.2553642E-5	2.2838531E-5	2.263894E-5	2.2666091E-5	2.2706117E-5	2.2771504E-5	2.2835954E-5	2.3010026E-5	2.2892798E-5	2.3009893E-5	2.2849305E-5	2.3091391E-5	2.3054319E-5	2.3047638E-5	2.3186863E-5	2.2980459E-5	2.3375206E-5	2.3480539E-5	2.3427238E-5	2.3514593E-5	2.3709054E-5	2.3539643E-5	2.3783158E-5	2.3999539E-5	2.3830914E-5	2.3989011E-5	2.4287563E-5	2.4282946E-5	2.4208144E-5	2.4357789E-5	2.4295112E-5	2.444243E-5	2.4596791E-5
2.275E-4	2.2161104E-5	2.2253786E-5	2.2257752E-5	2.2257046E-5	2.2335825E-5	2.2209272E-5	2.2471208E-5	2.2387203E-5	2.2511245E-5	2.2466116E-5	2.2361657E-5	2.2482383E-5	2.2512341E-5	2.2631628E-5	2.2625363E-5	2.2819497E-5	2.2731653E-5	2.2878477E-5	2.2753984E-5	2.2808994E-5	2.2845997E-5	2.2871495E-5	2.2934389E-5	2.3117765E-5	2.3031255E-5	2.3116182E-5	2.3036173E-5	2.3249485E-5	2.3300495E-5	2.3269572E-5	2.340269E-5	2.3200272E-5	2.3511441E-5	2.3663309E-5	2.3692202E-5	2.377139E-5	2.3914262E-5	2.3922277E-5	2.4019913E-5	2.4273924E-5	2.4181644E-5	2.4252383E-5	2.4560698E-5	2.4531471E-5	2.4555594E-5	2.4786797E-5	2.4723298E-5	2.4765657E-5	2.5024255E-5
2.355E-4	2.2123454E-5	2.2226286E-5	2.2249804E-5	2.229697E-5	2.2390443E-5	2.2241076E-5	2.2436988E-5	2.2427976E-5	2.2489244E-5	2.2567341E-5	2.2481395E-5	2.2578206E-5	2.2555829E-5	2.2678193E-5	2.2695728E-5	2.2859996E-5	2.2875674E-5	2.2914551E-5	2.2903853E-5	2.2961387E-5	2.2990028E-5	2.3002661E-5	2.3116296E-5	2.3225085E-5	2.3139027E-5	2.3251552E-5	2.3209063E-5	2.3461982E-5	2.3510102E-5	2.3453596E-5	2.3532867E-5	2.3442944E-5	2.3757124E-5	2.3860539E-5	2.391135E-5	2.3992788E-5	2.4124233E-5	2.4130944E-5	2.4292413E-5	2.4471776E-5	2.455503E-5	2.4538398E-5	2.4744578E-5	2.4727949E-5	2.4886105E-5	2.5061656E-5	2.5092079E-5	2.5012129E-5	2.5303486E-5
2.435E-4	2.2058429E-5	2.2226241E-5	2.2260551E-5	2.2317738E-5	2.239556E-5	2.2232712E-5	2.2386424E-5	2.2494745E-5	2.2542834E-5	2.2544153E-5	2.2561267E-5	2.266098E-5	2.2613973E-5	2.2689085E-5	2.272277E-5	2.2885778E-5	2.2918024E-5	2.2962398E-5	2.3057469E-5	2.3054889E-5	2.310037E-5	2.3137982E-5	2.3231705E-5	2.33295E-5	2.3295559E-5	2.3348512E-5	2.3390781E-5	2.3596358E-5	2.3651693E-5	2.3640118E-5	2.370291E-5	2.3695423E-5	2.3864722E-5	2.4095964E-5	2.408626E-5	2.4185993E-5	2.4288505E-5	2.4334326E-5	2.4602393E-5	2.4607584E-5	2.4873767E-5	2.4760314E-5	2.4910602E-5	2.4903511E-5	2.5127054E-5	2.5322011E-5	2.521537E-5	2.5251062E-5	2.5497555E-5
2.505E-4	2.2034543E-5	2.2248286E-5	2.2242591E-5	2.2249183E-5	2.2417742E-5	2.2188962E-5	2.2390662E-5	2.2494637E-5	2.2570873E-5	2.2510129E-5	2.2612638E-5	2.2654387E-5	2.2588575E-5	2.2690994E-5	2.2734647E-5	2.295504E-5	2.2909443E-5	2.2938609E-5	2.3113032E-5	2.3084886E-5	2.3159372E-5	2.3202974E-5	2.3371464E-5	2.3413976E-5	2.3393886E-5	2.3408965E-5	2.3580912E-5	2.3670919E-5	2.3763623E-5	2.3774593E-5	2.3886731E-5	2.3820937E-5	2.397278E-5	2.4233221E-5	2.4272646E-5	2.4357486E-5	2.4505708E-5	2.460258E-5	2.4743286E-5	2.4748689E-5	2.5061696E-5	2.4889136E-5	2.5094675E-5	2.5018243E-5	2.5280458E-5	2.554874E-5	2.5299589E-5	2.5383384E-5	2.5710337E-5
2.585E-4	2.2057458E-5	2.2278259E-5	2.2214292E-5	2.2297576E-5	2.2407262E-5	2.221095E-5	2.2423694E-5	2.2431862E-5	2.2547608E-5	2.2540122E-5	2.2670968E-5	2.2616834E-5	2.2578139E-5	2.2629988E-5	2.2765446E-5	2.2971778E-5	2.2880152E-5	2.289085E-5	2.3187273E-5	2.3152469E-5	2.3223292E-5	2.3311919E-5	2.3448703E-5	2.3430427E-5	2.3502388E-5	2.3472973E-5	2.3678502E-5	2.3750083E-5	2.3845055E-5	2.3884096E-5	2.4010688E-5	2.3891472E-5	2.4027325E-5	2.4232918E-5	2.4442562E-5	2.4536341E-5	2.4673176E-5	2.4804875E-5	2.4854981E-5	2.4847727E-5	2.5194542E-5	2.4980547E-5	2.5180165E-5	2.512472E-5	2.5399902E-5	2.5613715E-5	2.5377749E-5	2.5491733E-5	2.5873334E-5
2.665E-4	2.2065076E-5	2.2277683E-5	2.2201345E-5	2.2410284E-5	2.2410085E-5	2.2257697E-5	2.2390352E-5	2.2442954E-5	2.2539352E-5	2.2580262E-5	2.2740126E-5	2.2652775E-5	2.2662242E-5	2.2591334E-5	2.277796E-5	2.2890862E-5	2.2851094E-5	2.2865407E-5	2.328644E-5	2.3217405E-5	2.3247138E-5	2.3461145E-5	2.3483803E-5	2.347669E-5	2.3545482E-5	2.3527802E-5	2.3764656E-5	2.3837053E-5	2.3888156E-5	2.3974016E-5	2.404523E-5	2.4009644E-5	2.4111857E-5	2.4326327E-5	2.4454782E-5	2.4652736E-5	2.4798575E-5	2.4879467E-5	2.4976804E-5	2.4935123E-5	2.5319834E-5	2.5106396E-5	2.517988E-5	2.5200103E-5	2.551015E-5	2.5640635E-5	2.5464135E-5	2.5564159E-5	2.5859648E-5
2.745E-4	2.2043836E-5	2.2264206E-5	2.2199449E-5	2.2450726E-5	2.2348154E-5	2.2234891E-5	2.2351696E-5	2.2480837E-5	2.2540718E-5	2.2505508E-5	2.2746938E-5	2.2637581E-5	2.2666884E-5	2.2551252E-5	2.2806183E-5	2.2845455E-5	2.2865481E-5	2.2897853E-5	2.3291838E-5	2.3207756E-5	2.3213106E-5	2.356143E-5	2.3538978E-5	2.349553E-5	2.3549777E-5	2.3515724E-5	2.3871267E-5	2.3809656E-5	2.391294E-5	2.4042788E-5	2.4096061E-5	2.4104003E-5	2.4172131E-5	2.4396057E-5	2.4433997E-5	2.468078E-5	2.4827671E-5	2.4896292E-5	2.5014827E-5	2.4980871E-5	2.5340627E-5	2.5127277E-5	2.5239353E-5	2.5292198E-5	2.5539239E-5	2.568775E-5	2.5464969E-5	2.5601807E-5	2.5846461E-5
2.825E-4	2.2070425E-5	2.2303538E-5	2.2156352E-5	2.2438385E-5	2.2308431E-5	2.2271426E-5	2.2400961E-5	2.2430023E-5	2.2542293E-5	2.2483248E-5	2.2733687E-5	2.2562473E-5	2.2618985E-5	2.2570022E-5	2.2815815E-5	2.2825687E-5	2.2794597E-5	2.289418E-5	2.3248642E-5	2.315602E-5	2.3216372E-5	2.3533331E-5	2.3551594E-5	2.3489452E-5	2.3555124E-5	2.3457325E-5	2.393155E-5	2.3768836E-5	2.3937022E-5	2.4058877E-5	2.417336E-5	2.4112115E-5	2.4145388E-5	2.4337651E-5	2.4456632E-5	2.46254E-5	2.4798432E-5	2.4906107E-5	2.4990708E-5	2.5030007E-5	2.5264603E-5	2.5099832E-5	2.5309903E-5	2.5351483E-5	2.5497044E-5	2.5690605E-5	2.5471738E-5	2.5686028E-5	2.591111E-5
2.905E-4	2.2111186E-5	2.2335992E-5	2.2115283E-5	2.2475359E-5	2.226746E-5	2.2351087E-5	2.240669E-5	2.2355408E-5	2.2513043E-5	2.2508881E-5	2.2727328E-5	2.256324E-5	2.2624746E-5	2.2547578E-5	2.2802995E-5	2.2753841E-5	2.2698667E-5	2.2867972E-5	2.325194E-5	2.3128439E-5	2.3219925E-5	2.3532335E-5	2.3553932E-5	2.3493018E-5	2.3513557E-5	2.3485287E-5	2.3927376E-5	2.3776719E-5	2.4009565E-5	2.4059278E-5	2.4162032E-5	2.4107543E-5	2.413976E-5	2.4307896E-5	2.4451866E-5	2.4599689E-5	2.479043E-5	2.4819797E-5	2.5000173E-5	2.5084507E-5	2.5153347E-5	2.5112781E-5	2.5288376E-5	2.5423668E-5	2.5480835E-5	2.5697707E-5	2.552738E-5	2.5776382E-5	2.5908063E-5
2.985E-4	2.2112457E-5	2.2377883E-5	2.2089296E-5	2.2502261E-5	2.2237446E-5	2.2439246E-5	2.2394011E-5	2.2400726E-5	2.2526171E-5	2.2514454E-5	2.2633427E-5	2.2584257E-5	2.2727136E-5	2.2540791E-5	2.2786927E-5	2.2687064E-5	2.2624855E-5	2.2861463E-5	2.3295243E-5	2.3130954E-5	2.3185897E-5	2.3490264E-5	2.3544825E-5	2.3486013E-5	2.3457784E-5	2.3490047E-5	2.3840253E-5	2.3695828E-5	2.3994118E-5	2.39708E-5	2.4100835E-5	2.411979E-5	2.4137034E-5	2.4332119E-5	2.4376088E-5	2.4460539E-5	2.4710575E-5	2.4674478E-5	2.4997942E-5	2.5095353E-5	2.5050794E-5	2.5087996E-5	2.5246184E-5	2.5414221E-5	2.5382941E-5	2.564817E-5	2.5507676E-5	2.5773112E-5	2.5796282E-5
3.055E-4	2.2075583E-5	2.2382766E-5	2.212186E-5	2.2473252E-5	2.2191306E-5	2.24739E-5	2.2434874E-5	2.2504309E-5	2.2590373E-5	2.2460442E-5	2.2532729E-5	2.2602577E-5	2.270899E-5	2.252284E-5	2.2802263E-5	2.2682309E-5	2.2597579E-5	2.2911291E-5	2.3228719E-5	2.3061809E-5	2.3174165E-5	2.3357519E-5	2.3495634E-5	2.3438617E-5	2.3361381E-5	2.3431938E-5	2.3733194E-5	2.3523123E-5	2.4001489E-5	2.3897449E-5	2.40356E-5	2.4136185E-5	2.4067285E-5	2.4302503E-5	2.4307867E-5	2.4353214E-5	2.4563316E-5	2.4611026E-5	2.4779134E-5	2.5050327E-5	2.4952865E-5	2.499533E-5	2.5266363E-5	2.5317906E-5	2.5243325E-5	2.562166E-5	2.5482796E-5	2.5722346E-5	2.5721174E-5
3.135E-4	2.2056396E-5	2.2379402E-5	2.2148002E-5	2.2440559E-5	2.2162013E-5	2.2525076E-5	2.2533683E-5	2.2508457E-5	2.2588848E-5	2.2441119E-5	2.2560629E-5	2.2536158E-5	2.2670463E-5	2.2531235E-5	2.2794402E-5	2.2708586E-5	2.2629664E-5	2.2902034E-5	2.3180347E-5	2.2974382E-5	2.3175037E-5	2.3169065E-5	2.3451167E-5	2.3351613E-5	2.3249748E-5	2.3403521E-5	2.3636088E-5	2.3422541E-5	2.3949064E-5	2.3788758E-5	2.3955134E-5	2.4091378E-5	2.40637E-5	2.4223834E-5	2.4261077E-5	2.4276616E-5	2.4469384E-5	2.4488065E-5	2.4583822E-5	2.4960762E-5	2.4877446E-5	2.4933208E-5	2.5221695E-5	2.5239508E-5	2.5145767E-5	2.5524993E-5	2.5481048E-5	2.5663735E-5	2.5609022E-5
3.215E-4	2.2062017E-5	2.238921E-5	2.2144349E-5	2.2413216E-5	2.2147881E-5	2.25734E-5	2.2551339E-5	2.2533714E-5	2.2529012E-5	2.2482989E-5	2.2548705E-5	2.2490729E-5	2.2664759E-5	2.2614297E-5	2.2767144E-5	2.266426E-5	2.2676913E-5	2.2853443E-5	2.3173341E-5	2.2953056E-5	2.3231899E-5	2.3077516E-5	2.3368177E-5	2.3312145E-5	2.3244465E-5	2.3393234E-5	2.3574606E-5	2.3410614E-5	2.3889653E-5	2.3768401E-5	2.3809527E-5	2.403614E-5	2.3995037E-5	2.4198493E-5	2.4180536E-5	2.4180723E-5	2.434752E-5	2.4335236E-5	2.4526617E-5	2.4817774E-5	2.485681E-5	2.4846783E-5	2.5090574E-5	2.5189992E-5	2.510316E-5	2.5402692E-5	2.537989E-5	2.553075E-5	2.5500845E-5
3.295E-4	2.2042884E-5	2.2361323E-5	2.2121082E-5	2.2341746E-5	2.2121515E-5	2.2503702E-5	2.2506883E-5	2.2608534E-5	2.2591353E-5	2.2479747E-5	2.2508806E-5	2.253456E-5	2.2677002E-5	2.2687552E-5	2.2785023E-5	2.2625799E-5	2.2663306E-5	2.2814124E-5	2.310988E-5	2.2913295E-5	2.3255395E-5	2.3009402E-5	2.3319549E-5	2.333416E-5	2.3236408E-5	2.3310092E-5	2.3518415E-5	2.3378923E-5	2.3816646E-5	2.3722269E-5	2.3656996E-5	2.4033486E-5	2.3840245E-5	2.4168402E-5	2.4092039E-5	2.4025625E-5	2.4275546E-5	2.4242458E-5	2.4423405E-5	2.4683241E-5	2.4732118E-5	2.4724018E-5	2.4964688E-5	2.5054036E-5	2.5028757E-5	2.527766E-5	2.5234703E-5	2.5381366E-5	2.5411671E-5
3.375E-4	2.2033904E-5	2.2278938E-5	2.2130513E-5	2.2240482E-5	2.2106413E-5	2.2427793E-5	2.249391E-5	2.2613959E-5	2.2600853E-5	2.2429095E-5	2.2492032E-5	2.2509456E-5	2.259682E-5	2.273203E-5	2.2771629E-5	2.2673018E-5	2.2640317E-5	2.2818783E-5	2.2980469E-5	2.2816287E-5	2.3228219E-5	2.2916499E-5	2.3239925E-5	2.325201E-5	2.3198399E-5	2.3197455E-5	2.3450321E-5	2.3343383E-5	2.3741236E-5	2.3624956E-5	2.3578439E-5	2.3977471E-5	2.3762425E-5	2.404792E-5	2.4077336E-5	2.3988551E-5	2.4225216E-5	2.4234186E-5	2.4267036E-5	2.449239E-5	2.4604174E-5	2.4584212E-5	2.4830361E-5	2.4867896E-5	2.4895283E-5	2.5135599E-5	2.5115206E-5	2.5207175E-5	2.5316696E-5
3.455E-4	2.2004815E-5	2.2233028E-5	2.2123302E-5	2.2226997E-5	2.2129796E-5	2.2422004E-5	2.2530386E-5	2.2555321E-5	2.2533416E-5	2.2408793E-5	2.2452776E-5	2.2484078E-5	2.2543002E-5	2.2747176E-5	2.2732448E-5	2.2690591E-5	2.2631098E-5	2.2824271E-5	2.2911428E-5	2.2758778E-5	2.3190322E-5	2.2824573E-5	2.3094856E-5	2.3154047E-5	2.3212409E-5	2.314297E-5	2.3393333E-5	2.3331227E-5	2.3694245E-5	2.3551115E-5	2.3494536E-5	2.3873552E-5	2.3651862E-5	2.3978371E-5	2.4077351E-5	2.4019803E-5	2.4124572E-5	2.4176871E-5	2.4192495E-5	2.4280532E-5	2.4480932E-5	2.4468387E-5	2.461002E-5	2.468993E-5	2.4860865E-5	2.5011635E-5	2.5037659E-5	2.5044061E-5	2.5159359E-5
3.525E-4	2.2027045E-5	2.2211919E-5	2.2097189E-5	2.2253087E-5	2.2151875E-5	2.2376928E-5	2.2476631E-5	2.2510109E-5	2.2488794E-5	2.245156E-5	2.2448725E-5	2.2525527E-5	2.2578484E-5	2.2734132E-5	2.2745645E-5	2.2661335E-5	2.2733566E-5	2.2787773E-5	2.2872478E-5	2.2770403E-5	2.3129314E-5	2.2864533E-5	2.2984238E-5	2.3139514E-5	2.3201003E-5	2.3122926E-5	2.3319346E-5	2.3325016E-5	2.3615276E-5	2.3543032E-5	2.3423528E-5	2.3846955E-5	2.3537378E-5	2.3954007E-5	2.3974201E-5	2.3992868E-5	2.403699E-5	2.4043469E-5	2.4156493E-5	2.4105998E-5	2.440826E-5	2.4389818E-5	2.4437786E-5	2.4529925E-5	2.4852189E-5	2.4865924E-5	2.4907173E-5	2.489057E-5	2.4993215E-5
3.605E-4	2.2071677E-5	2.2192352E-5	2.2062984E-5	2.224185E-5	2.214905E-5	2.2283665E-5	2.2383574E-5	2.2475206E-5	2.2486681E-5	2.2454821E-5	2.2479032E-5	2.2531865E-5	2.2583912E-5	2.264357E-5	2.2771381E-5	2.2694764E-5	2.278186E-5	2.2785013E-5	2.2760575E-5	2.2765762E-5	2.306655E-5	2.2874532E-5	2.2897952E-5	2.3079932E-5	2.3159521E-5	2.305808E-5	2.3287352E-5	2.3251832E-5	2.3509258E-5	2.3514939E-5	2.3385928E-5	2.3794654E-5	2.346043E-5	2.3883025E-5	2.3830398E-5	2.3897462E-5	2.3916395E-5	2.3985887E-5	2.4057753E-5	2.3979235E-5	2.4308462E-5	2.4228802E-5	2.4336932E-5	2.435599E-5	2.4717513E-5	2.4767305E-5	2.4760067E-5	2.4748077E-5	2.4878269E-5
3.685E-4	2.208888E-5	2.2127917E-5	2.2052477E-5	2.2261094E-5	2.2183403E-5	2.2171266E-5	2.2339352E-5	2.2416172E-5	2.2446498E-5	2.2404007E-5	2.2422576E-5	2.2485545E-5	2.255116E-5	2.2618341E-5	2.2764645E-5	2.2728399E-5	2.2780338E-5	2.2755732E-5	2.2625841E-5	2.2720719E-5	2.2997002E-5	2.2812361E-5	2.2808687E-5	2.2988807E-5	2.3111091E-5	2.2977023E-5	2.3296406E-5	2.3167331E-5	2.3446295E-5	2.3440956E-5	2.3351805E-5	2.3643853E-5	2.3397778E-5	2.3735696E-5	2.3783138E-5	2.3907539E-5	2.3871961E-5	2.3948927E-5	2.3971784E-5	2.3874483E-5	2.4135842E-5	2.4130332E-5	2.4205247E-5	2.4261166E-5	2.4613148E-5	2.4729519E-5	2.4656929E-5	2.4649906E-5	2.4808055E-5
3.765E-4	2.2118593E-5	2.2131863E-5	2.2010241E-5	2.2275655E-5	2.228167E-5	2.2164257E-5	2.230138E-5	2.233212E-5	2.2373898E-5	2.2387511E-5	2.2370266E-5	2.2479151E-5	2.2523371E-5	2.2567766E-5	2.2747779E-5	2.2799089E-5	2.276612E-5	2.2675441E-5	2.2614549E-5	2.2723999E-5	2.2926423E-5	2.2798521E-5	2.273268E-5	2.2938894E-5	2.3070196E-5	2.2975725E-5	2.3248004E-5	2.3147052E-5	2.3377484E-5	2.3387978E-5	2.327998E-5	2.3506825E-5	2.3340022E-5	2.364895E-5	2.3750025E-5	2.3855897E-5	2.3828373E-5	2.3857042E-5	2.391622E-5	2.3821679E-5	2.3967618E-5	2.4087813E-5	2.4051231E-5	2.4109623E-5	2.4543807E-5	2.4622675E-5	2.4561046E-5	2.4536804E-5	2.4639638E-5
3.845E-4	2.214547E-5	2.2212057E-5	2.2027199E-5	2.2282277E-5	2.2328068E-5	2.2165622E-5	2.2266804E-5	2.23198E-5	2.2368257E-5	2.2433393E-5	2.2322617E-5	2.2521701E-5	2.2543854E-5	2.2488795E-5	2.2761014E-5	2.2791818E-5	2.2677856E-5	2.2592235E-5	2.2627466E-5	2.275939E-5	2.2845897E-5	2.2775768E-5	2.2659169E-5	2.2955009E-5	2.3056488E-5	2.3004378E-5	2.3189823E-5	2.3140042E-5	2.33435E-5	2.3388055E-5	2.3231704E-5	2.3464834E-5	2.334638E-5	2.3610609E-5	2.364178E-5	2.3754352E-5	2.3792933E-5	2.3760108E-5	2.3847738E-5	2.3791706E-5	2.3848936E-5	2.4062472E-5	2.4002061E-5	2.3976941E-5	2.4399603E-5	2.4547296E-5	2.438911E-5	2.4431574E-5	2.4499921E-5
3.925E-4	2.2148269E-5	2.2202445E-5	2.2152144E-5	2.2280268E-5	2.2311281E-5	2.21574E-5	2.2262108E-5	2.2387446E-5	2.2416378E-5	2.2395849E-5	2.2286992E-5	2.2519867E-5	2.2563147E-5	2.2382365E-5	2.2729044E-5	2.2791911E-5	2.2655359E-5	2.26329E-5	2.2557319E-5	2.2716843E-5	2.2814887E-5	2.2754539E-5	2.2617952E-5	2.2945612E-5	2.2988025E-5	2.3006632E-5	2.3143344E-5	2.3054953E-5	2.3227393E-5	2.3339647E-5	2.3168442E-5	2.341633E-5	2.3359151E-5	2.3543375E-5	2.3546833E-5	2.3656045E-5	2.3830412E-5	2.3734315E-5	2.3715161E-5	2.37842E-5	2.3719117E-5	2.4006392E-5	2.3963897E-5	2.3903338E-5	2.4249236E-5	2.453272E-5	2.4274132E-5	2.4355181E-5	2.4386289E-5
3.995E-4	2.2193302E-5	2.2202763E-5	2.227173E-5	2.2294639E-5	2.2318434E-5	2.2199731E-5	2.2319649E-5	2.2413133E-5	2.2413631E-5	2.2333791E-5	2.2256945E-5	2.2418768E-5	2.2562894E-5	2.2365651E-5	2.2714237E-5	2.2860548E-5	2.2630911E-5	2.2645115E-5	2.2541507E-5	2.2681401E-5	2.2818278E-5	2.2702035E-5	2.2631018E-5	2.287586E-5	2.2915854E-5	2.3010704E-5	2.3102274E-5	2.3008397E-5	2.3154774E-5	2.3284596E-5	2.3129111E-5	2.3304205E-5	2.3364125E-5	2.3470754E-5	2.3469316E-5	2.3614886E-5	2.3748467E-5	2.3693581E-5	2.3592028E-5	2.3706257E-5	2.3649885E-5	2.3939924E-5	2.3883656E-5	2.3884125E-5	2.4179095E-5	2.4436727E-5	2.4192846E-5	2.4258427E-5	2.4320797E-5
4.075E-4	2.2197332E-5	2.2270113E-5	2.2333759E-5	2.2300599E-5	2.2323416E-5	2.2233081E-5	2.2336785E-5	2.2407948E-5	2.240545E-5	2.2325923E-5	2.224101E-5	2.2364881E-5	2.2555299E-5	2.2371535E-5	2.2666434E-5	2.2825299E-5	2.2596147E-5	2.2581644E-5	2.2590311E-5	2.2660084E-5	2.2801876E-5	2.2692209E-5	2.2605424E-5	2.2855035E-5	2.2843454E-5	2.299667E-5	2.3063757E-5	2.2949549E-5	2.3061058E-5	2.3319143E-5	2.305172E-5	2.3237402E-5	2.3303183E-5	2.3437704E-5	2.33982E-5	2.351853E-5	2.3645223E-5	2.3590007E-5	2.3562146E-5	2.3726359E-5	2.3567094E-5	2.3875769E-5	2.3702532E-5	2.3868018E-5	2.4127758E-5	2.4286057E-5	2.4130716E-5	2.4133973E-5	2.4225387E-5
4.155E-4	2.2196773E-5	2.2323785E-5	2.2324783E-5	2.2256104E-5	2.2250915E-5	2.2219971E-5	2.2282082E-5	2.241154E-5	2.2419881E-5	2.2333308E-5	2.2271915E-5	2.23941E-5	2.2569166E-5	2.2371932E-5	2.2591462E-5	2.2759017E-5	2.2551026E-5	2.2488998E-5	2.2607071E-5	2.2642894E-5	2.2779458E-5	2.2721807E-5	2.2600276E-5	2.2880443E-5	2.2807729E-5	2.2893086E-5	2.3016774E-5	2.2985885E-5	2.3032601E-5	2.3381413E-5	2.2988535E-5	2.3205235E-5	2.3297016E-5	2.3419817E-5	2.3256096E-5	2.338997E-5	2.3578517E-5	2.3521836E-5	2.3467331E-5	2.3694228E-5	2.3530172E-5	2.379871E-5	2.362815E-5	2.3769365E-5	2.3960531E-5	2.419658E-5	2.4038559E-5	2.4042953E-5	2.4125361E-5
4.235E-4	2.2214841E-5	2.2277456E-5	2.2411394E-5	2.2187277E-5	2.2185001E-5	2.2197444E-5	2.2281741E-5	2.2405524E-5	2.2417839E-5	2.2248225E-5	2.2276586E-5	2.2395418E-5	2.2502036E-5	2.2393509E-5	2.2529244E-5	2.2727311E-5	2.2530648E-5	2.2503991E-5	2.2538736E-5	2.262068E-5	2.2753774E-5	2.2695489E-5	2.2639842E-5	2.285784E-5	2.2789419E-5	2.2837553E-5	2.2961908E-5	2.2954421E-5	2.3037463E-5	2.3355664E-5	2.2950378E-5	2.3146133E-5	2.3295984E-5	2.3347532E-5	2.318164E-5	2.330457E-5	2.341713E-5	2.3461121E-5	2.3357308E-5	2.3542861E-5	2.3444905E-5	2.3702062E-5	2.3576277E-5	2.3672181E-5	2.3791303E-5	2.4148415E-5	2.3945102E-5	2.3973012E-5	2.4034487E-5
4.315E-4	2.2167885E-5	2.2209796E-5	2.2441603E-5	2.2194632E-5	2.2143562E-5	2.2274249E-5	2.2366627E-5	2.2372314E-5	2.2410988E-5	2.2215585E-5	2.2255935E-5	2.2345543E-5	2.2444805E-5	2.2434041E-5	2.2471031E-5	2.2714773E-5	2.254487E-5	2.2533244E-5	2.250568E-5	2.2583571E-5	2.2713284E-5	2.2659268E-5	2.2669923E-5	2.2810591E-5	2.2727065E-5	2.2810952E-5	2.2902646E-5	2.289116E-5	2.3055417E-5	2.3292093E-5	2.298314E-5	2.3103636E-5	2.3215612E-5	2.3216346E-5	2.3163109E-5	2.3278954E-5	2.3246961E-5	2.3393412E-5	2.3310899E-5	2.3462466E-5	2.341113E-5	2.3654319E-5	2.3465577E-5	2.3585574E-5	2.3684626E-5	2.4038231E-5	2.3889009E-5	2.3865E-5	2.3933381E-5
4.395E-4	2.2126991E-5	2.2225259E-5	2.2384665E-5	2.2178035E-5	2.2129972E-5	2.2255484E-5	2.2321115E-5	2.2300987E-5	2.2434948E-5	2.2231203E-5	2.2309852E-5	2.2346551E-5	2.2448137E-5	2.2406709E-5	2.2397954E-5	2.2701847E-5	2.2534351E-5	2.2470452E-5	2.2501817E-5	2.2591335E-5	2.2676855E-5	2.2656542E-5	2.2710721E-5	2.2803531E-5	2.266797E-5	2.2804803E-5	2.2838849E-5	2.2878734E-5	2.3005946E-5	2.3297198E-5	2.2970785E-5	2.3120269E-5	2.3146541E-5	2.3192298E-5	2.3080461E-5	2.3208925E-5	2.3134199E-5	2.3308347E-5	2.3273581E-5	2.3408706E-5	2.3438922E-5	2.3541646E-5	2.3376225E-5	2.3469167E-5	2.3591E-5	2.3910226E-5	2.3815872E-5	2.3726996E-5	2.3796642E-5
4.465E-4	2.2119744E-5	2.2240388E-5	2.2306535E-5	2.2099689E-5	2.2062615E-5	2.2205034E-5	2.2238163E-5	2.2232078E-5	2.244776E-5	2.2210042E-5	2.2401797E-5	2.2391955E-5	2.2460718E-5	2.2320615E-5	2.2357457E-5	2.2663633E-5	2.252432E-5	2.2426397E-5	2.2478694E-5	2.2598694E-5	2.2636478E-5	2.2629445E-5	2.2760989E-5	2.2833436E-5	2.2598095E-5	2.2718325E-5	2.2822347E-5	2.2831858E-5	2.2925361E-5	2.3267982E-5	2.2984569E-5	2.3153516E-5	2.315044E-5	2.3151598E-5	2.2976378E-5	2.3116889E-5	2.3010328E-5	2.3245988E-5	2.3213973E-5	2.3306331E-5	2.3439943E-5	2.3476138E-5	2.3371082E-5	2.3401319E-5	2.3426623E-5	2.3799657E-5	2.3711629E-5	2.360542E-5	2.372865E-5
4.545E-4	2.2098539E-5	2.2191164E-5	2.2281472E-5	2.2108474E-5	2.2030244E-5	2.2194186E-5	2.2209929E-5	2.2213358E-5	2.2468684E-5	2.2181119E-5	2.2410335E-5	2.2391616E-5	2.2420737E-5	2.2294716E-5	2.2332242E-5	2.2640725E-5	2.2544595E-5	2.2391043E-5	2.2416521E-5	2.2525712E-5	2.2638594E-5	2.259521E-5	2.2818375E-5	2.2769128E-5	2.2528231E-5	2.2678484E-5	2.2781066E-5	2.2751601E-5	2.2800471E-5	2.3156945E-5	2.2896453E-5	2.3144768E-5	2.3048585E-5	2.3087285E-5	2.2956551E-5	2.3096989E-5	2.2923152E-5	2.3178988E-5	2.3125665E-5	2.3263266E-5	2.3345705E-5	2.3364218E-5	2.3393768E-5	2.3339199E-5	2.3332131E-5	2.3802821E-5	2.368025E-5	2.3496263E-5	2.3646715E-5
4.625E-4	2.2097579E-5	2.2154541E-5	2.2223558E-5	2.2109413E-5	2.2098623E-5	2.2212323E-5	2.2224912E-5	2.2180162E-5	2.2448148E-5	2.2164434E-5	2.2407542E-5	2.2361087E-5	2.2385515E-5	2.2308795E-5	2.2309829E-5	2.2630946E-5	2.2515945E-5	2.2345496E-5	2.2364282E-5	2.2457675E-5	2.2612166E-5	2.2533681E-5	2.2815057E-5	2.2690266E-5	2.2536349E-5	2.2684701E-5	2.272086E-5	2.2713908E-5	2.2728186E-5	2.3074437E-5	2.287082E-5	2.3127482E-5	2.3011961E-5	2.3008689E-5	2.2957453E-5	2.3092301E-5	2.2883403E-5	2.3100022E-5	2.3122776E-5	2.3224999E-5	2.3268207E-5	2.3285378E-5	2.3363155E-5	2.328397E-5	2.3259525E-5	2.3698456E-5	2.3621963E-5	2.3357098E-5	2.3556339E-5
4.705E-4	2.2060992E-5	2.2112932E-5	2.2177826E-5	2.2102456E-5	2.2155579E-5	2.2200985E-5	2.2221254E-5	2.2169197E-5	2.2464873E-5	2.2261735E-5	2.24005E-5	2.2404681E-5	2.2419802E-5	2.2280796E-5	2.2257147E-5	2.2590863E-5	2.2487899E-5	2.2257221E-5	2.2378688E-5	2.2468721E-5	2.2544229E-5	2.2594109E-5	2.2765623E-5	2.2630364E-5	2.2539988E-5	2.2645729E-5	2.2702745E-5	2.2755472E-5	2.2682563E-5	2.3040483E-5	2.2753425E-5	2.3160367E-5	2.3036804E-5	2.3017558E-5	2.2906396E-5	2.3020235E-5	2.2911063E-5	2.3042769E-5	2.3159132E-5	2.3176734E-5	2.3221014E-5	2.322394E-5	2.3332087E-5	2.3259068E-5	2.3216947E-5	2.3627463E-5	2.3547802E-5	2.326807E-5	2.3437174E-5
4.785E-4	2.2057798E-5	2.2054039E-5	2.2182846E-5	2.2073862E-5	2.2133126E-5	2.2117631E-5	2.2181701E-5	2.2180693E-5	2.247288E-5	2.2240999E-5	2.2421236E-5	2.2446409E-5	2.2430983E-5	2.2237091E-5	2.2276031E-5	2.2555747E-5	2.2458468E-5	2.2255202E-5	2.2400274E-5	2.2448434E-5	2.2606529E-5	2.2593766E-5	2.2731323E-5	2.2595718E-5	2.2530107E-5	2.2596312E-5	2.2659141E-5	2.2784673E-5	2.2636311E-5	2.2931457E-5	2.2650806E-5	2.3163251E-5	2.2985435E-5	2.3020355E-5	2.2848493E-5	2.2979408E-5	2.2946013E-5	2.2990852E-5	2.3068303E-5	2.3103436E-5	2.3164208E-5	2.3163178E-5	2.334278E-5	2.3208654E-5	2.3174429E-5	2.358591E-5	2.3439976E-5	2.3250771E-5	2.335157E-5
4.865E-4	2.2106957E-5	2.2000743E-5	2.218774E-5	2.213312E-5	2.2129418E-5	2.2107095E-5	2.2226382E-5	2.2201256E-5	2.2425108E-5	2.2202465E-5	2.2352806E-5	2.2410593E-5	2.2382875E-5	2.2297043E-5	2.2318115E-5	2.2531273E-5	2.2420217E-5	2.2306095E-5	2.2429017E-5	2.2438362E-5	2.2620845E-5	2.260186E-5	2.2656434E-5	2.247055E-5	2.2501862E-5	2.2607133E-5	2.2626089E-5	2.2759013E-5	2.2605058E-5	2.2792823E-5	2.2634049E-5	2.3179743E-5	2.2950522E-5	2.2986984E-5	2.2904315E-5	2.300828E-5	2.2989226E-5	2.2930105E-5	2.3053799E-5	2.3080315E-5	2.3070751E-5	2.3130225E-5	2.3274638E-5	2.3201466E-5	2.3163321E-5	2.349978E-5	2.3422902E-5	2.3170426E-5	2.3268943E-5
4.935E-4	2.2146854E-5	2.1971724E-5	2.2164616E-5	2.218197E-5	2.219031E-5	2.2080451E-5	2.227407E-5	2.2190086E-5	2.24273E-5	2.2163544E-5	2.2291453E-5	2.2344442E-5	2.2348052E-5	2.2365572E-5	2.2271861E-5	2.2490501E-5	2.240238E-5	2.2317643E-5	2.247643E-5	2.240794E-5	2.2577512E-5	2.2563215E-5	2.254947E-5	2.2381944E-5	2.2507916E-5	2.2610027E-5	2.2615661E-5	2.2761079E-5	2.2544269E-5	2.2766134E-5	2.2589422E-5	2.3118094E-5	2.2960765E-5	2.2958488E-5	2.2926276E-5	2.3027078E-5	2.3087693E-5	2.2910279E-5	2.3061614E-5	2.3048882E-5	2.3020134E-5	2.3118448E-5	2.3140704E-5	2.3203638E-5	2.3201061E-5	2.337589E-5	2.3423457E-5	2.3170199E-5	2.3197286E-5
5.015E-4	2.217395E-5	2.198526E-5	2.2118903E-5	2.2185536E-5	2.220968E-5	2.2065536E-5	2.2238575E-5	2.2147369E-5	2.2301703E-5	2.2191765E-5	2.2266768E-5	2.2358768E-5	2.2395733E-5	2.2368157E-5	2.2252065E-5	2.243824E-5	2.2393754E-5	2.2323034E-5	2.2535252E-5	2.2380165E-5	2.2531739E-5	2.2608851E-5	2.2561141E-5	2.2364971E-5	2.2576337E-5	2.2573452E-5	2.2597586E-5	2.2803724E-5	2.2551922E-5	2.2782334E-5	2.2548579E-5	2.3022989E-5	2.2995626E-5	2.2969082E-5	2.2845744E-5	2.2944943E-5	2.311265E-5	2.2833529E-5	2.3033914E-5	2.3031855E-5	2.2924437E-5	2.3120357E-5	2.3087959E-5	2.3224884E-5	2.3223896E-5	2.3283329E-5	2.3355035E-5	2.3233101E-5	2.3133933E-5
5.095E-4	2.2209253E-5	2.1989912E-5	2.2111881E-5	2.2206491E-5	2.219748E-5	2.2015352E-5	2.222374E-5	2.2144827E-5	2.2213762E-5	2.2187699E-5	2.2277588E-5	2.2377584E-5	2.2313634E-5	2.2332668E-5	2.2309574E-5	2.2362592E-5	2.2438862E-5	2.2383588E-5	2.2560139E-5	2.2403894E-5	2.2513775E-5	2.258334E-5	2.248128E-5	2.2336746E-5	2.2610073E-5	2.2578543E-5	2.2562803E-5	2.2757893E-5	2.2581708E-5	2.2742679E-5	2.2559397E-5	2.2889239E-5	2.3034908E-5	2.2915836E-5	2.2809292E-5	2.2895869E-5	2.3031013E-5	2.2781008E-5	2.3002781E-5	2.3122044E-5	2.282064E-5	2.314147E-5	2.3087656E-5	2.3157627E-5	2.3199293E-5	2.3242954E-5	2.327889E-5	2.3234271E-5	2.3112097E-5
5.175E-4	2.2261006E-5	2.194226E-5	2.214638E-5	2.2235176E-5	2.2157174E-5	2.2056674E-5	2.2266083E-5	2.2177583E-5	2.2188581E-5	2.2204461E-5	2.2220924E-5	2.2323626E-5	2.2255266E-5	2.2366333E-5	2.2371133E-5	2.2395426E-5	2.2472906E-5	2.2446166E-5	2.2541083E-5	2.2390777E-5	2.248265E-5	2.2527897E-5	2.2420301E-5	2.2293832E-5	2.2655116E-5	2.2628695E-5	2.2552575E-5	2.2662108E-5	2.2618411E-5	2.2661675E-5	2.2633579E-5	2.2799015E-5	2.3037386E-5	2.2809451E-5	2.2865581E-5	2.2958354E-5	2.3034685E-5	2.2785653E-5	2.2978838E-5	2.3213172E-5	2.2726395E-5	2.3090796E-5	2.2969698E-5	2.3090627E-5	2.3212023E-5	2.317216E-5	2.3229892E-5	2.3190287E-5	2.3082704E-5
5.255E-4	2.22359E-5	2.1960824E-5	2.214806E-5	2.2220055E-5	2.2227927E-5	2.2089026E-5	2.227809E-5	2.2159244E-5	2.2168107E-5	2.2154077E-5	2.2155778E-5	2.225067E-5	2.2245596E-5	2.2411246E-5	2.2372074E-5	2.2437923E-5	2.244446E-5	2.2466125E-5	2.2532108E-5	2.2421499E-5	2.242889E-5	2.2494743E-5	2.2418083E-5	2.2275237E-5	2.2642477E-5	2.2639815E-5	2.2513773E-5	2.2605885E-5	2.2650392E-5	2.2649589E-5	2.2695299E-5	2.272883E-5	2.3046502E-5	2.2754793E-5	2.2898186E-5	2.2980224E-5	2.3031231E-5	2.2777722E-5	2.2997001E-5	2.3263023E-5	2.2779795E-5	2.307343E-5	2.2881001E-5	2.3068123E-5	2.3220885E-5	2.3045333E-5	2.3164736E-5	2.316124E-5	2.3018084E-5
5.335E-4	2.2157635E-5	2.2043577E-5	2.2102987E-5	2.2169834E-5	2.2268675E-5	2.2136248E-5	2.2234323E-5	2.2118198E-5	2.2083446E-5	2.2147542E-5	2.2203061E-5	2.2282249E-5	2.2283704E-5	2.2351889E-5	2.2325669E-5	2.2420969E-5	2.2467146E-5	2.241943E-5	2.2557312E-5	2.2504162E-5	2.2409431E-5	2.2440049E-5	2.2407713E-5	2.2372409E-5	2.2567402E-5	2.2622722E-5	2.2538489E-5	2.2621973E-5	2.2609829E-5	2.2654512E-5	2.2727395E-5	2.2698063E-5	2.3009065E-5	2.2731918E-5	2.286449E-5	2.2928172E-5	2.2983837E-5	2.2737832E-5	2.2957321E-5	2.324178E-5	2.2843443E-5	2.3043778E-5	2.2864982E-5	2.2998147E-5	2.3163339E-5	2.3028528E-5	2.3102676E-5	2.3123865E-5	2.2985635E-5
5.415E-4	2.2088251E-5	2.2104811E-5	2.2105482E-5	2.2150356E-5	2.2247127E-5	2.2232859E-5	2.2171429E-5	2.2167166E-5	2.2063654E-5	2.2145214E-5	2.2240315E-5	2.2301595E-5	2.2282374E-5	2.2323935E-5	2.2332882E-5	2.2388154E-5	2.2453556E-5	2.2423246E-5	2.2487589E-5	2.2511316E-5	2.2398185E-5	2.2377307E-5	2.2398407E-5	2.2441212E-5	2.2545831E-5	2.2676528E-5	2.2558915E-5	2.2572831E-5	2.2547968E-5	2.2623728E-5	2.2777391E-5	2.2680434E-5	2.2952422E-5	2.26621E-5	2.2848437E-5	2.288336E-5	2.2918479E-5	2.2715295E-5	2.2913355E-5	2.3200679E-5	2.2822667E-5	2.3053012E-5	2.291787E-5	2.2903873E-5	2.3068864E-5	2.3052498E-5	2.3104846E-5	2.3090337E-5	2.3007812E-5
5.485E-4	2.2036941E-5	2.2129562E-5	2.2122863E-5	2.2180716E-5	2.2236868E-5	2.2311585E-5	2.2166147E-5	2.2220241E-5	2.207108E-5	2.2152405E-5	2.2230301E-5	2.2213029E-5	2.2267048E-5	2.2325666E-5	2.2346527E-5	2.2400719E-5	2.2469867E-5	2.2401499E-5	2.2436327E-5	2.2501333E-5	2.2373826E-5	2.2342831E-5	2.2396565E-5	2.2431581E-5	2.2635303E-5	2.2718852E-5	2.2554609E-5	2.2489372E-5	2.2558763E-5	2.2533432E-5	2.2846299E-5	2.2657065E-5	2.2925082E-5	2.2612873E-5	2.2863738E-5	2.2881017E-5	2.284631E-5	2.2738312E-5	2.2933333E-5	2.3121316E-5	2.2808097E-5	2.2949302E-5	2.2904007E-5	2.2896436E-5	2.3074914E-5	2.3000728E-5	2.3124882E-5	2.3065102E-5	2.3019735E-5
5.565E-4	2.1982616E-5	2.2155906E-5	2.2143697E-5	2.2184131E-5	2.2268703E-5	2.2387558E-5	2.2157676E-5	2.2234728E-5	2.2051487E-5	2.2208922E-5	2.2195312E-5	2.2166405E-5	2.2315537E-5	2.2334532E-5	2.227438E-5	2.2410214E-5	2.2459824E-5	2.2322193E-5	2.2415114E-5	2.2520111E-5	2.2379778E-5	2.2401628E-5	2.2403927E-5	2.2380193E-5	2.2568056E-5	2.26861E-5	2.2576499E-5	2.2520011E-5	2.2514099E-5	2.2520738E-5	2.2850952E-5	2.2610178E-5	2.2872328E-5	2.2636002E-5	2.2865855E-5	2.2855142E-5	2.2765901E-5	2.2734661E-5	2.2943554E-5	2.303695E-5	2.2864741E-5	2.2877217E-5	2.2934606E-5	2.2846843E-5	2.3100981E-5	2.298134E-5	2.3051676E-5	2.3030621E-5	2.2966357E-5
5.645E-4	2.194918E-5	2.2190507E-5	2.215253E-5	2.2136986E-5	2.2260561E-5	2.2376471E-5	2.2109002E-5	2.2234641E-5	2.2025016E-5	2.224156E-5	2.2231539E-5	2.2222405E-5	2.2349078E-5	2.229173E-5	2.2218625E-5	2.2353121E-5	2.237404E-5	2.2320946E-5	2.2366348E-5	2.2520268E-5	2.2440495E-5	2.2443299E-5	2.2475803E-5	2.2398934E-5	2.2494354E-5	2.2637166E-5	2.2604865E-5	2.2554092E-5	2.2551159E-5	2.250591E-5	2.2846511E-5	2.2633862E-5	2.2791697E-5	2.2699045E-5	2.2839944E-5	2.2791506E-5	2.2723684E-5	2.271705E-5	2.286972E-5	2.2944694E-5	2.2916265E-5	2.2803067E-5	2.2997793E-5	2.2817833E-5	2.3009294E-5	2.2960456E-5	2.3010555E-5	2.2985497E-5	2.2943425E-5
5.725E-4	2.1948611E-5	2.2205053E-5	2.215677E-5	2.213751E-5	2.2191915E-5	2.2391323E-5	2.21105E-5	2.2292841E-5	2.20468E-5	2.2235288E-5	2.2209389E-5	2.2255603E-5	2.2306228E-5	2.2275013E-5	2.2223579E-5	2.234159E-5	2.2306724E-5	2.2333226E-5	2.231552E-5	2.2548485E-5	2.2500788E-5	2.2477628E-5	2.253311E-5	2.2371486E-5	2.2486538E-5	2.2666886E-5	2.2615068E-5	2.2528477E-5	2.2599659E-5	2.2412993E-5	2.2823541E-5	2.2699358E-5	2.2746942E-5	2.2688408E-5	2.283511E-5	2.2764026E-5	2.2734207E-5	2.2705163E-5	2.2806568E-5	2.2823894E-5	2.2902067E-5	2.2810278E-5	2.3040392E-5	2.2829483E-5	2.2939549E-5	2.2967299E-5	2.3024026E-5	2.2971562E-5	2.2983813E-5
5.805E-4	2.2028584E-5	2.2185799E-5	2.2220843E-5	2.2152971E-5	2.2178848E-5	2.2397579E-5	2.2164944E-5	2.2283E-5	2.2118098E-5	2.2225542E-5	2.2147931E-5	2.2209557E-5	2.227919E-5	2.230655E-5	2.2251938E-5	2.2351444E-5	2.224048E-5	2.235991E-5	2.2292272E-5	2.252638E-5	2.254703E-5	2.2485337E-5	2.2624925E-5	2.2293092E-5	2.2480103E-5	2.2699572E-5	2.2599634E-5	2.2500473E-5	2.2611181E-5	2.2388348E-5	2.2786428E-5	2.2719485E-5	2.2648918E-5	2.2673061E-5	2.2850309E-5	2.2732074E-5	2.2736328E-5	2.2754344E-5	2.2794712E-5	2.2714933E-5	2.2878338E-5	2.2760439E-5	2.300407E-5	2.2821532E-5	2.2932146E-5	2.2953724E-5	2.3017277E-5	2.3024261E-5	2.2986754E-5
5.885E-4	2.2033731E-5	2.2219822E-5	2.2253909E-5	2.2164762E-5	2.218605E-5	2.236095E-5	2.2165151E-5	2.2191423E-5	2.2119893E-5	2.2284989E-5	2.2112314E-5	2.2203453E-5	2.2285315E-5	2.2319143E-5	2.2261378E-5	2.2334367E-5	2.2175574E-5	2.2326671E-5	2.2307665E-5	2.2505329E-5	2.2558908E-5	2.2512318E-5	2.2697028E-5	2.2242767E-5	2.2467334E-5	2.2655081E-5	2.2586749E-5	2.2561999E-5	2.2620289E-5	2.2446682E-5	2.2768232E-5	2.2672841E-5	2.2610086E-5	2.2716443E-5	2.2801676E-5	2.266329E-5	2.2706048E-5	2.2763158E-5	2.277052E-5	2.2716957E-5	2.2824885E-5	2.2756377E-5	2.3012528E-5	2.2829384E-5	2.2927016E-5	2.2875045E-5	2.2971033E-5	2.3027135E-5	2.2932908E-5
5.955E-4	2.2061004E-5	2.2255118E-5	2.2250435E-5	2.2151471E-5	2.2162052E-5	2.2266828E-5	2.2118E-5	2.2212371E-5	2.2132827E-5	2.2344163E-5	2.2131199E-5	2.2263012E-5	2.2257581E-5	2.2323903E-5	2.2286399E-5	2.2258371E-5	2.2200707E-5	2.230832E-5	2.2276907E-5	2.2483643E-5	2.2556339E-5	2.251323E-5	2.2682425E-5	2.225733E-5	2.2441638E-5	2.2614405E-5	2.2557082E-5	2.2555467E-5	2.25914E-5	2.2483496E-5	2.2744667E-5	2.2633638E-5	2.2603263E-5	2.2759525E-5	2.2741181E-5	2.2576405E-5	2.2690613E-5	2.2755058E-5	2.268612E-5	2.2769086E-5	2.2748842E-5	2.2791999E-5	2.3039077E-5	2.282993E-5	2.2851435E-5	2.2856475E-5	2.2933557E-5	2.2998535E-5	2.2957753E-5
6.035E-4	2.2105476E-5	2.2236388E-5	2.2320169E-5	2.2134142E-5	2.2102771E-5	2.2205016E-5	2.211389E-5	2.2260452E-5	2.2202731E-5	2.2328143E-5	2.2131025E-5	2.2282622E-5	2.2200103E-5	2.2321103E-5	2.2386171E-5	2.2217968E-5	2.2175877E-5	2.232582E-5	2.223159E-5	2.2395552E-5	2.2542175E-5	2.2470553E-5	2.2712447E-5	2.2248487E-5	2.2497531E-5	2.2605168E-5	2.2508217E-5	2.2510684E-5	2.2554638E-5	2.2467548E-5	2.2729836E-5	2.2629214E-5	2.2585983E-5	2.2701584E-5	2.2765932E-5	2.2573806E-5	2.2697244E-5	2.2775354E-5	2.2645139E-5	2.2839733E-5	2.2627514E-5	2.2789923E-5	2.3004241E-5	2.2867585E-5	2.2801988E-5	2.2829578E-5	2.2864003E-5	2.298533E-5	2.2971014E-5
6.115E-4	2.2159167E-5	2.2188632E-5	2.2350769E-5	2.2099436E-5	2.2107875E-5	2.2199768E-5	2.2200155E-5	2.2218926E-5	2.2275001E-5	2.2296832E-5	2.2091356E-5	2.2232402E-5	2.2180181E-5	2.2319994E-5	2.2473354E-5	2.2245003E-5	2.2144055E-5	2.2331992E-5	2.2190038E-5	2.2382867E-5	2.252453E-5	2.2438108E-5	2.2765046E-5	2.2224118E-5	2.2520224E-5	2.2622795E-5	2.2436888E-5	2.2494197E-5	2.251021E-5	2.2510305E-5	2.2734816E-5	2.2587774E-5	2.2537354E-5	2.2643541E-5	2.2794055E-5	2.2615867E-5	2.2756307E-5	2.2800464E-5	2.2631404E-5	2.2844929E-5	2.2594111E-5	2.2741951E-5	2.2887668E-5	2.2891398E-5	2.2812131E-5	2.2773485E-5	2.2753519E-5	2.2924545E-5	2.2892833E-5
6.195E-4	2.2175705E-5	2.221136E-5	2.2316241E-5	2.2032198E-5	2.2145215E-5	2.2172136E-5	2.2244249E-5	2.2157693E-5	2.2272412E-5	2.2318836E-5	2.2098672E-5	2.2224073E-5	2.2216614E-5	2.2344199E-5	2.2488053E-5	2.2252448E-5	2.2162411E-5	2.2268901E-5	2.2229791E-5	2.2417613E-5	2.249191E-5	2.2410712E-5	2.2735669E-5	2.2285622E-5	2.2458335E-5	2.259313E-5	2.2421224E-5	2.2554879E-5	2.2449211E-5	2.2598396E-5	2.2717342E-5	2.2547324E-5	2.2507369E-5	2.2617521E-5	2.2747208E-5	2.2564584E-5	2.2750968E-5	2.278909E-5	2.2608542E-5	2.2833859E-5	2.2615269E-5	2.2719222E-5	2.2788965E-5	2.2855548E-5	2.2778778E-5	2.2756548E-5	2.2609473E-5	2.2851563E-5	2.284255E-5
6.275E-4	2.2171227E-5	2.2219859E-5	2.223103E-5	2.1968067E-5	2.2135388E-5	2.2099759E-5	2.2223819E-5	2.2152528E-5	2.2271135E-5	2.2297746E-5	2.2149946E-5	2.2281219E-5	2.2194238E-5	2.2340056E-5	2.252499E-5	2.2197763E-5	2.2149767E-5	2.2201565E-5	2.2262382E-5	2.2381395E-5	2.2395032E-5	2.2367559E-5	2.2696171E-5	2.2438079E-5	2.2428425E-5	2.2618788E-5	2.2390527E-5	2.2549796E-5	2.2434225E-5	2.2652041E-5	2.2701038E-5	2.2580319E-5	2.252364E-5	2.262835E-5	2.2689102E-5	2.2525324E-5	2.2684258E-5	2.2790375E-5	2.258754E-5	2.2803397E-5	2.2602625E-5	2.2740159E-5	2.2781745E-5	2.2839574E-5	2.2708267E-5	2.2788338E-5	2.2571594E-5	2.2849398E-5	2.2850622E-5
6.355E-4	2.2161343E-5	2.2207634E-5	2.218743E-5	2.1992135E-5	2.2105262E-5	2.2079001E-5	2.2225104E-5	2.2153786E-5	2.2313145E-5	2.2228861E-5	2.2166187E-5	2.228529E-5	2.211189E-5	2.2305826E-5	2.2565598E-5	2.2162296E-5	2.2152119E-5	2.2198392E-5	2.2288378E-5	2.2344485E-5	2.2348951E-5	2.2308303E-5	2.2615094E-5	2.2535986E-5	2.2464795E-5	2.2625264E-5	2.2311504E-5	2.2520446E-5	2.2401174E-5	2.2625113E-5	2.2683149E-5	2.259083E-5	2.2500923E-5	2.2590577E-5	2.2675855E-5	2.2539805E-5	2.2666881E-5	2.2782387E-5	2.2616718E-5	2.2731511E-5	2.2551055E-5	2.2710502E-5	2.2765358E-5	2.2819645E-5	2.269442E-5	2.2802628E-5	2.2553913E-5	2.2834737E-5	2.2845575E-5
6.425E-4	2.2205647E-5	2.2142214E-5	2.2168488E-5	2.1986877E-5	2.2127428E-5	2.2028584E-5	2.223656E-5	2.2139007E-5	2.231911E-5	2.217891E-5	2.2140219E-5	2.2263114E-5	2.211964E-5	2.2315743E-5	2.251319E-5	2.2168311E-5	2.2166538E-5	2.220857E-5	2.2307493E-5	2.2350012E-5	2.2360319E-5	2.2303088E-5	2.2609264E-5	2.2584142E-5	2.2441523E-5	2.2648024E-5	2.232606E-5	2.2551785E-5	2.2356072E-5	2.2594955E-5	2.2649801E-5	2.2577822E-5	2.2481543E-5	2.2575335E-5	2.2711379E-5	2.2600328E-5	2.2595096E-5	2.2777977E-5	2.2662531E-5	2.2690839E-5	2.2590048E-5	2.2618939E-5	2.2710278E-5	2.2788997E-5	2.2732233E-5	2.2722946E-5	2.2536487E-5	2.2804384E-5	2.2789542E-5
6.505E-4	2.2218402E-5	2.2145607E-5	2.2064025E-5	2.1945151E-5	2.2161814E-5	2.1918615E-5	2.2185925E-5	2.2131041E-5	2.2306067E-5	2.2184576E-5	2.2156349E-5	2.230652E-5	2.2149663E-5	2.2347487E-5	2.241066E-5	2.2172241E-5	2.2149671E-5	2.2212144E-5	2.2292804E-5	2.2287641E-5	2.2343552E-5	2.2306608E-5	2.2597565E-5	2.2660415E-5	2.2383376E-5	2.2620186E-5	2.2373732E-5	2.2581282E-5	2.237278E-5	2.2557345E-5	2.2645257E-5	2.2578403E-5	2.248806E-5	2.2598612E-5	2.2628298E-5	2.256652E-5	2.2553302E-5	2.2703065E-5	2.2617602E-5	2.2659359E-5	2.268724E-5	2.2587995E-5	2.2690433E-5	2.2770261E-5	2.2729592E-5	2.262267E-5	2.2525024E-5	2.2783372E-5	2.2773434E-5
6.585E-4	2.2179908E-5	2.2134438E-5	2.1932335E-5	2.1968705E-5	2.2184009E-5	2.1877059E-5	2.2124002E-5	2.2148039E-5	2.2321468E-5	2.2168402E-5	2.219231E-5	2.2369983E-5	2.2123427E-5	2.2330833E-5	2.2384024E-5	2.2181558E-5	2.2131548E-5	2.2202525E-5	2.2281311E-5	2.2269041E-5	2.2297272E-5	2.2315123E-5	2.2571313E-5	2.2716261E-5	2.2367366E-5	2.2623253E-5	2.2375637E-5	2.2539734E-5	2.2412054E-5	2.2539024E-5	2.2577134E-5	2.2637242E-5	2.2478412E-5	2.2578566E-5	2.2587948E-5	2.252946E-5	2.254637E-5	2.2639276E-5	2.2573069E-5	2.2639492E-5	2.2737115E-5	2.2590438E-5	2.2699061E-5	2.2743373E-5	2.2720339E-5	2.2628819E-5	2.2543555E-5	2.27641E-5	2.2790545E-5
6.665E-4	2.2272866E-5	2.2110162E-5	2.1949698E-5	2.2028142E-5	2.2161029E-5	2.1921641E-5	2.2124218E-5	2.2148625E-5	2.2342304E-5	2.2176063E-5	2.2198614E-5	2.2376815E-5	2.2084732E-5	2.2297605E-5	2.2378223E-5	2.2209418E-5	2.2137801E-5	2.2223276E-5	2.2248162E-5	2.2273368E-5	2.2313536E-5	2.2303703E-5	2.2565323E-5	2.2660805E-5	2.2402704E-5	2.2684531E-5	2.2406358E-5	2.2467037E-5	2.2476669E-5	2.2548312E-5	2.2531914E-5	2.2674111E-5	2.2484961E-5	2.2512233E-5	2.2595042E-5	2.2556079E-5	2.2521818E-5	2.2626088E-5	2.2675462E-5	2.2619288E-5	2.272661E-5	2.2579001E-5	2.2669293E-5	2.267616E-5	2.2695348E-5	2.2596575E-5	2.2599234E-5	2.2793953E-5	2.2786175E-5
6.745E-4	2.2226319E-5	2.2069264E-5	2.1986764E-5	2.2075254E-5	2.2190549E-5	2.200632E-5	2.2149915E-5	2.2117211E-5	2.2320777E-5	2.222731E-5	2.2169875E-5	2.235171E-5	2.2104227E-5	2.2307216E-5	2.230387E-5	2.2248324E-5	2.2162152E-5	2.2256027E-5	2.2227458E-5	2.2266796E-5	2.234477E-5	2.2368616E-5	2.2546613E-5	2.2561419E-5	2.237555E-5	2.2673189E-5	2.2455334E-5	2.2451827E-5	2.2516531E-5	2.2527503E-5	2.2516229E-5	2.2638152E-5	2.2518889E-5	2.2484985E-5	2.2551945E-5	2.2590115E-5	2.2493309E-5	2.2627127E-5	2.2668541E-5	2.2591004E-5	2.2721395E-5	2.2542386E-5	2.2603792E-5	2.2653744E-5	2.2673681E-5	2.2548656E-5	2.2614697E-5	2.2804991E-5	2.2773079E-5
6.825E-4	2.2124795E-5	2.2098192E-5	2.1913983E-5	2.2082092E-5	2.2231884E-5	2.2034566E-5	2.2112044E-5	2.2141384E-5	2.2286467E-5	2.2275679E-5	2.2176262E-5	2.2338743E-5	2.2174763E-5	2.2330757E-5	2.2176579E-5	2.2245927E-5	2.217458E-5	2.226162E-5	2.2159315E-5	2.2234108E-5	2.2366065E-5	2.2403331E-5	2.2473913E-5	2.2555255E-5	2.2321197E-5	2.2598977E-5	2.2441798E-5	2.2441438E-5	2.2504703E-5	2.2473378E-5	2.249251E-5	2.2585623E-5	2.2534665E-5	2.2511504E-5	2.2511137E-5	2.2534546E-5	2.2464831E-5	2.2572705E-5	2.2601838E-5	2.2591309E-5	2.2726253E-5	2.257401E-5	2.2648536E-5	2.258938E-5	2.2627434E-5	2.2514327E-5	2.2630365E-5	2.2825442E-5	2.2796482E-5
6.895E-4	2.2025698E-5	2.215209E-5	2.1970904E-5	2.2149754E-5	2.2225174E-5	2.2070088E-5	2.2077862E-5	2.2178301E-5	2.2274289E-5	2.2223895E-5	2.221886E-5	2.2323627E-5	2.2173819E-5	2.2340258E-5	2.2093129E-5	2.2227193E-5	2.2171826E-5	2.2259806E-5	2.208193E-5	2.2226889E-5	2.2391757E-5	2.2370566E-5	2.2463733E-5	2.2497677E-5	2.2363706E-5	2.255064E-5	2.2428118E-5	2.2424917E-5	2.2462984E-5	2.2424797E-5	2.2447324E-5	2.2545375E-5	2.2536787E-5	2.2489911E-5	2.2504934E-5	2.2500014E-5	2.2541539E-5	2.2526281E-5	2.259431E-5	2.2604074E-5	2.262169E-5	2.2612797E-5	2.2661137E-5	2.2615853E-5	2.2624889E-5	2.2495131E-5	2.2646761E-5	2.2816855E-5	2.2824905E-5
6.975E-4	2.2001278E-5	2.217547E-5	2.204806E-5	2.2189167E-5	2.22148E-5	2.2219615E-5	2.2116087E-5	2.2170385E-5	2.2255765E-5	2.2219625E-5	2.2224919E-5	2.2210631E-5	2.2137258E-5	2.2343974E-5	2.2078644E-5	2.2261359E-5	2.2226572E-5	2.2302268E-5	2.202115E-5	2.2266249E-5	2.2416169E-5	2.2323869E-5	2.2459241E-5	2.2418111E-5	2.2427381E-5	2.2515387E-5	2.2412639E-5	2.2417559E-5	2.2392372E-5	2.239313E-5	2.243207E-5	2.2475782E-5	2.2520126E-5	2.2403013E-5	2.2534081E-5	2.2527807E-5	2.267191E-5	2.2537296E-5	2.2627308E-5	2.2605305E-5	2.256059E-5	2.2557902E-5	2.2561562E-5	2.261632E-5	2.2635295E-5	2.2499489E-5	2.2594766E-5	2.282339E-5	2.2808327E-5
7.055E-4	2.2002276E-5	2.2176516E-5	2.2087477E-5	2.216068E-5	2.2241715E-5	2.2348364E-5	2.2134658E-5	2.2131909E-5	2.2189964E-5	2.2297776E-5	2.2177136E-5	2.2080441E-5	2.2209266E-5	2.2364339E-5	2.2032077E-5	2.2311375E-5	2.2275071E-5	2.2292935E-5	2.2050058E-5	2.2295818E-5	2.2412556E-5	2.2367284E-5	2.2440842E-5	2.2289592E-5	2.2384957E-5	2.2442164E-5	2.2370362E-5	2.2424743E-5	2.2341517E-5	2.232504E-5	2.2441138E-5	2.2418936E-5	2.2524893E-5	2.2373652E-5	2.2535143E-5	2.2522236E-5	2.2685815E-5	2.2562577E-5	2.2653421E-5	2.2652512E-5	2.2588802E-5	2.2515228E-5	2.2502174E-5	2.2592366E-5	2.2670783E-5	2.2512971E-5	2.2562952E-5	2.2827742E-5	2.2789162E-5
7.135E-4	2.1993068E-5	2.2188141E-5	2.2069382E-5	2.2110836E-5	2.2276606E-5	2.2415127E-5	2.212621E-5	2.2142656E-5	2.2098858E-5	2.2360074E-5	2.2157479E-5	2.2057232E-5	2.2239698E-5	2.2368935E-5	2.2033041E-5	2.2285169E-5	2.2266278E-5	2.224898E-5	2.2119943E-5	2.229501E-5	2.2343963E-5	2.2334782E-5	2.2438078E-5	2.2306605E-5	2.2335963E-5	2.237651E-5	2.2294528E-5	2.241745E-5	2.2310926E-5	2.2298237E-5	2.2463234E-5	2.2418658E-5	2.250263E-5	2.2375226E-5	2.2523298E-5	2.2461315E-5	2.2661036E-5	2.256802E-5	2.2655709E-5	2.2677994E-5	2.2573614E-5	2.2566169E-5	2.2543268E-5	2.2598387E-5	2.2627707E-5	2.26264E-5	2.255786E-5	2.2823621E-5	2.2793331E-5
7.215E-4	2.1979922E-5	2.2204104E-5	2.210654E-5	2.2143001E-5	2.220347E-5	2.2506572E-5	2.2064039E-5	2.2214036E-5	2.2137687E-5	2.227184E-5	2.2128796E-5	2.2062849E-5	2.2195052E-5	2.235657E-5	2.2084938E-5	2.2256715E-5	2.2271738E-5	2.2268032E-5	2.2149154E-5	2.2300287E-5	2.2367117E-5	2.2231693E-5	2.2441953E-5	2.2334387E-5	2.2339218E-5	2.2363607E-5	2.2272473E-5	2.2387153E-5	2.2277027E-5	2.2296115E-5	2.2436927E-5	2.2488802E-5	2.2462424E-5	2.2377347E-5	2.2545953E-5	2.2443463E-5	2.2680821E-5	2.2574944E-5	2.2659825E-5	2.2678166E-5	2.2457604E-5	2.2594232E-5	2.2584304E-5	2.2595213E-5	2.2571265E-5	2.2677155E-5	2.2623235E-5	2.2852881E-5	2.278614E-5
7.295E-4	2.2027572E-5	2.215757E-5	2.2247609E-5	2.2151313E-5	2.2176146E-5	2.2512598E-5	2.2102997E-5	2.226011E-5	2.2125908E-5	2.2258185E-5	2.2055123E-5	2.201221E-5	2.2160511E-5	2.2363866E-5	2.2122604E-5	2.2242173E-5	2.231281E-5	2.2320734E-5	2.21587E-5	2.2314462E-5	2.2384214E-5	2.218825E-5	2.2431613E-5	2.2249632E-5	2.2323977E-5	2.2389927E-5	2.2258499E-5	2.2378189E-5	2.2247626E-5	2.2253899E-5	2.2453854E-5	2.2519945E-5	2.243333E-5	2.2349947E-5	2.2554192E-5	2.2473263E-5	2.2692165E-5	2.2619666E-5	2.2675234E-5	2.2691902E-5	2.248561E-5	2.2536772E-5	2.2539264E-5	2.2619173E-5	2.2614018E-5	2.2704269E-5	2.2662461E-5	2.2905824E-5	2.2758007E-5
7.365E-4	2.2075223E-5	2.2111036E-5	2.2388677E-5	2.2159587E-5	2.215211E-5	2.2516238E-5	2.2142884E-5	2.2290591E-5	2.210545E-5	2.2245461E-5	2.1972638E-5	2.1956406E-5	2.2126882E-5	2.2371806E-5	2.2153143E-5	2.2229023E-5	2.23596E-5	2.2379102E-5	2.2156259E-5	2.2310452E-5	2.2326418E-5	2.213966E-5	2.2417762E-5	2.2150375E-5	2.2261907E-5	2.232439E-5	2.2271541E-5	2.2401505E-5	2.2234766E-5	2.2217401E-5	2.2508002E-5	2.249992E-5	2.2390399E-5	2.2368798E-5	2.2493651E-5	2.2437401E-5	2.2673984E-5	2.264835E-5	2.2635099E-5	2.2679832E-5	2.2546053E-5	2.2502729E-5	2.2495443E-5	2.2601744E-5	2.2643723E-5	2.2617212E-5	2.2710372E-5	2.2874594E-5	2.2726549E-5
7.445E-4	2.2122873E-5	2.2064503E-5	2.2529746E-5	2.216786E-5	2.2128073E-5	2.2519877E-5	2.2182771E-5	2.2321073E-5	2.2084993E-5	2.2232738E-5	2.1890154E-5	2.1900601E-5	2.2093253E-5	2.2379747E-5	2.2183682E-5	2.2215874E-5	2.240639E-5	2.2437471E-5	2.2153818E-5	2.2306442E-5	2.2268622E-5	2.209107E-5	2.2403912E-5	2.2051118E-5	2.2196855E-5	2.222718E-5	2.2289582E-5	2.2431163E-5	2.2225058E-5	2.2184315E-5	2.2556881E-5	2.2484292E-5	2.2343415E-5	2.2405185E-5	2.2412934E-5	2.2349906E-5	2.2637316E-5	2.2671057E-5	2.2552863E-5	2.2685624E-5	2.2559474E-5	2.2564571E-5	2.2495808E-5	2.2615897E-5	2.2671346E-5	2.2613304E-5	2.2825081E-5	2.2847311E-5	2.2642955E-5
[truncated: 92 more columns]
