# Supplementary material for: Superconducting spintronic heat engine
Source: Nat Commun. 2024 Jun 6;15:4823. doi: 10.1038/s41467-024-49052-z (PMC11156981; doi:10.1038/s41467-024-49052-z)
Supplement: Supplementary file 4 — Supplementary Data 1 [file 41467_2024_49052_MOESM4_ESM.zip › Data/Figure 1d exp.dat]

GvsDeltaV	-0.035	0.01
9.9554024133797E-4	2.0529947E-5	2.0748177E-5
9.9154024133797E-4	2.0503429E-5	2.0818517E-5
9.8854024133797E-4	2.0476911E-5	2.0888857E-5
9.8454024133797E-4	2.0376493E-5	2.095191E-5
9.8054024133797E-4	2.0566982E-5	2.0680386E-5
9.7654024133797E-4	2.0776941E-5	2.006401E-5
9.7354024133797E-4	2.0949367E-5	2.0311823E-5
9.6954024133797E-4	2.1215405E-5	2.0032328E-5
9.6554024133797E-4	2.0727719E-5	2.0304094E-5
9.6154024133797E-4	2.0528881E-5	2.0550775E-5
9.5754024133797E-4	2.0497425E-5	2.0576708E-5
9.5454024133797E-4	2.0601755E-5	2.064938E-5
9.5054024133797E-4	2.0892E-5	2.0635895E-5
9.4654024133797E-4	2.1046004E-5	2.0711665E-5
9.4254024133797E-4	2.1122518E-5	2.0913712E-5
9.3954024133797E-4	2.1198791E-5	2.140096E-5
9.3554024133797E-4	2.0999246E-5	2.1698904E-5
9.3154024133797E-4	2.0892499E-5	2.1181085E-5
9.2754024133797E-4	2.1103256E-5	2.1130848E-5
9.2454024133797E-4	2.1341079E-5	2.1069625E-5
9.2054024133797E-4	2.1171877E-5	2.0312076E-5
9.1654024133797E-4	2.1082319E-5	1.9909436E-5
9.1254024133797E-4	2.0972015E-5	1.9971221E-5
9.0854024133797E-4	2.0837222E-5	2.0011527E-5
9.0554024133797E-4	2.0824385E-5	2.0208938E-5
9.0154024133797E-4	2.0637278E-5	2.0380763E-5
8.9754024133797E-4	2.0858054E-5	2.0413945E-5
8.9354024133797E-4	2.1089332E-5	2.0433514E-5
8.9054024133797E-4	2.1126969E-5	2.058707E-5
8.8654024133797E-4	2.1156366E-5	2.0853475E-5
8.8254024133797E-4	2.1121408E-5	2.1048119E-5
8.7854024133797E-4	2.0954E-5	2.1326757E-5
8.7554024133797E-4	2.0792513E-5	2.1393313E-5
8.7154024133797E-4	2.0645062E-5	2.0926748E-5
8.6754024133797E-4	2.072868E-5	2.0812824E-5
8.6354024133797E-4	2.0674115E-5	2.0838725E-5
8.6054024133797E-4	2.0828833E-5	2.0757379E-5
8.5654024133797E-4	2.043263E-5	2.0503581E-5
8.5254024133797E-4	1.9797313E-5	2.0588051E-5
8.4854024133797E-4	1.9818921E-5	2.0667319E-5
8.4454024133797E-4	2.0144067E-5	2.0764357E-5
8.4154024133797E-4	2.0437439E-5	2.1043043E-5
8.3754024133797E-4	2.0860307E-5	2.100943E-5
8.3354024133797E-4	2.095781E-5	2.1033193E-5
8.2954024133797E-4	2.1108531E-5	2.0892607E-5
8.2654024133797E-4	2.1252076E-5	2.0935754E-5
8.2254024133797E-4	2.1126557E-5	2.0816713E-5
8.1854024133797E-4	2.1152629E-5	2.0944615E-5
8.1454024133797E-4	2.139657E-5	2.1228E-5
8.1154024133797E-4	2.1559388E-5	2.1240597E-5
8.0754024133797E-4	2.0855885E-5	2.1154534E-5
8.0354024133797E-4	2.0873062E-5	2.1166667E-5
7.9954024133797E-4	2.072237E-5	2.0466966E-5
7.9554024133797E-4	2.0506669E-5	2.0126605E-5
7.9254024133797E-4	2.046601E-5	2.0115415E-5
7.8854024133797E-4	2.0487755E-5	2.0350639E-5
7.8454024133797E-4	2.0653247E-5	2.0588544E-5
7.8054024133797E-4	2.1036656E-5	2.0694104E-5
7.7754024133797E-4	2.1133546E-5	2.0771103E-5
7.7354024133797E-4	2.1174986E-5	2.078094E-5
7.6954024133797E-4	2.10514E-5	2.08828E-5
7.6554024133797E-4	2.1015882E-5	2.1040817E-5
7.6254024133797E-4	2.101567E-5	2.1286088E-5
7.5854024133797E-4	2.1276562E-5	2.1807756E-5
7.5454024133797E-4	2.1302114E-5	2.1557967E-5
7.5054024133797E-4	2.1287396E-5	2.1281362E-5
7.4754024133797E-4	2.1389236E-5	2.1302259E-5
7.4354024133797E-4	2.1369537E-5	2.0921601E-5
7.3954024133797E-4	2.1260718E-5	2.0209041E-5
7.3554024133797E-4	2.1074981E-5	2.0158871E-5
7.3154024133797E-4	2.1205024E-5	2.0299836E-5
7.2854024133797E-4	2.1243433E-5	2.059998E-5
7.2454024133797E-4	2.1322867E-5	2.0952579E-5
7.2054024133797E-4	2.1174144E-5	2.1039806E-5
7.1654024133797E-4	2.1081332E-5	2.1007955E-5
7.1354024133797E-4	2.0846004E-5	2.1077455E-5
7.0954024133797E-4	2.0801166E-5	2.1034435E-5
7.0554024133797E-4	2.0675762E-5	2.1196802E-5
7.0154024133797E-4	2.0705609E-5	2.1400899E-5
6.9854024133797E-4	2.0943947E-5	2.1809071E-5
6.9454024133797E-4	2.108948E-5	2.1395944E-5
6.9054024133797E-4	2.1215361E-5	2.1183043E-5
6.8654024133797E-4	2.0556091E-5	2.1048341E-5
6.8254024133797E-4	2.0674409E-5	2.0900651E-5
6.7954024133797E-4	2.0730398E-5	2.086331E-5
6.7554024133797E-4	2.1000808E-5	2.0982532E-5
6.7154024133797E-4	2.1162304E-5	2.0959664E-5
6.6754024133797E-4	2.1336219E-5	2.1309899E-5
6.6454024133797E-4	2.1482821E-5	2.1406E-5
6.6054024133797E-4	2.1647083E-5	2.1330039E-5
6.5654024133797E-4	2.1596474E-5	2.1234364E-5
6.5254024133797E-4	2.1378233E-5	2.1016467E-5
6.4954024133797E-4	2.1404963E-5	2.0289525E-5
6.4554024133797E-4	2.1635698E-5	2.0482498E-5
6.4154024133797E-4	2.1602348E-5	2.0482929E-5
6.3754024133797E-4	2.1180272E-5	2.0667371E-5
6.3354024133797E-4	2.1348292E-5	2.0937085E-5
6.3054024133797E-4	2.0435911E-5	2.1048583E-5
6.2654024133797E-4	2.0337844E-5	2.1119755E-5
6.2254024133797E-4	2.0448941E-5	2.137098E-5
6.1854024133797E-4	2.0656716E-5	2.1841446E-5
6.1554024133797E-4	2.1100213E-5	2.1935108E-5
6.1154024133797E-4	2.1451971E-5	2.1994079E-5
6.0754024133797E-4	2.1584706E-5	2.2441604E-5
6.0354024133797E-4	2.1681859E-5	2.1768813E-5
6.0054024133797E-4	2.1522157E-5	2.1439049E-5
5.9654024133797E-4	2.1621233E-5	2.1262975E-5
5.9254024133797E-4	2.1935105E-5	2.1153963E-5
5.8854024133797E-4	2.2471435E-5	2.0994167E-5
5.8554024133797E-4	2.2274487E-5	2.0922774E-5
5.8154024133797E-4	2.180235E-5	2.0864744E-5
5.7754024133797E-4	2.1769129E-5	2.104961E-5
5.7354024133797E-4	2.1538444E-5	2.1829812E-5
5.6954024133797E-4	2.1295546E-5	2.1794604E-5
5.6654024133797E-4	2.1312564E-5	2.1761026E-5
5.6254024133797E-4	2.144881E-5	2.1141992E-5
5.5854024133797E-4	2.1616027E-5	2.0868871E-5
5.5454024133797E-4	2.1701313E-5	2.1012162E-5
5.5154024133797E-4	2.1703397E-5	2.0871418E-5
5.4754024133797E-4	2.1561043E-5	2.101415E-5
5.4354024133797E-4	2.1353987E-5	2.1210412E-5
5.3954024133797E-4	2.1400399E-5	2.1254766E-5
5.3654024133797E-4	2.1771141E-5	2.1363169E-5
5.3254024133797E-4	2.2077489E-5	2.1438169E-5
5.2854024133797E-4	2.2299012E-5	2.1628463E-5
5.2454024133797E-4	2.2334389E-5	2.1897372E-5
5.2054024133797E-4	2.226659E-5	2.2220151E-5
5.1754024133797E-4	2.222215E-5	2.2787541E-5
5.1354024133797E-4	2.210162E-5	2.2275624E-5
5.0954024133797E-4	2.2078698E-5	2.2278823E-5
5.0554024133797E-4	2.2470737E-5	2.2220285E-5
5.0254024133797E-4	2.2688018E-5	2.1636848E-5
4.9854024133797E-4	2.2696005E-5	2.1288296E-5
4.9454024133797E-4	2.2602227E-5	2.1193877E-5
4.9054024133797E-4	2.2225126E-5	2.1335186E-5
4.8754024133797E-4	2.1930335E-5	2.1667056E-5
4.8354024133797E-4	2.1962978E-5	2.1759212E-5
4.7954024133797E-4	2.2443946E-5	2.1782926E-5
4.7554024133797E-4	2.2692462E-5	2.1799845E-5
4.7154024133797E-4	2.2529913E-5	2.1742086E-5
4.6854024133797E-4	2.2223582E-5	2.209241E-5
4.6454024133797E-4	2.1627644E-5	2.2402962E-5
4.6054024133797E-4	2.1075985E-5	2.2774333E-5
4.5654024133797E-4	2.1463058E-5	2.305425E-5
4.5354024133797E-4	2.1863193E-5	2.2740244E-5
4.4954024133797E-4	2.2232479E-5	2.2730975E-5
4.4554024133797E-4	2.2683116E-5	2.2764565E-5
4.4154024133797E-4	2.2870442E-5	2.3367853E-5
4.3854024133797E-4	2.2933987E-5	2.341207E-5
4.3454024133797E-4	2.3011012E-5	2.3207176E-5
4.3054024133797E-4	2.3357607E-5	2.31566E-5
4.2654024133797E-4	2.4252076E-5	2.3029297E-5
4.2354024133797E-4	2.4843124E-5	2.2866377E-5
4.1954024133797E-4	2.4583331E-5	2.2709383E-5
4.1554024133797E-4	2.3871813E-5	2.2500777E-5
4.1154024133797E-4	2.3722477E-5	2.2102347E-5
4.0754024133797E-4	2.2972001E-5	2.2162212E-5
4.0454024133797E-4	2.2622433E-5	2.2062446E-5
4.0054024133797E-4	2.2916997E-5	2.2299497E-5
3.9654024133797E-4	2.3193671E-5	2.3009971E-5
3.9254024133797E-4	2.3471366E-5	2.3285002E-5
3.8954024133797E-4	2.3660139E-5	2.3279338E-5
3.8554024133797E-4	2.3771478E-5	2.3242251E-5
3.8154024133797E-4	2.3947506E-5	2.3158038E-5
3.7754024133797E-4	2.4010078E-5	2.3119874E-5
3.7454024133797E-4	2.4678243E-5	2.3173346E-5
3.7054024133797E-4	2.5288781E-5	2.3299966E-5
3.6654024133797E-4	2.5865811E-5	2.3304654E-5
3.6254024133797E-4	2.5680333E-5	2.3331733E-5
3.5854024133797E-4	2.5235377E-5	2.3376533E-5
3.5554024133797E-4	2.525074E-5	2.3363733E-5
3.5154024133797E-4	2.5106674E-5	2.3405532E-5
3.4754024133797E-4	2.4787038E-5	2.3561048E-5
3.4354024133797E-4	2.4575941E-5	2.3661419E-5
3.4054024133797E-4	2.4640062E-5	2.4044102E-5
3.3654024133797E-4	2.4887379E-5	2.415194E-5
3.3254024133797E-4	2.5014042E-5	2.4185364E-5
3.2854024133797E-4	2.5023274E-5	2.4135809E-5
3.2554024133797E-4	2.4764069E-5	2.3879757E-5
3.2154024133797E-4	2.4626404E-5	2.3750016E-5
3.1754024133797E-4	2.5053349E-5	2.3687263E-5
3.1354024133797E-4	2.5579085E-5	2.3789946E-5
3.1054024133797E-4	2.6049457E-5	2.4371125E-5
3.0654024133797E-4	2.6268252E-5	2.4510767E-5
3.0254024133797E-4	2.6324007E-5	2.4477713E-5
2.9854024133797E-4	2.6294293E-5	2.4374225E-5
2.9454024133797E-4	2.6150161E-5	2.3806423E-5
2.9154024133797E-4	2.5894006E-5	2.3602898E-5
2.8754024133797E-4	2.5981752E-5	2.393023E-5
2.8354024133797E-4	2.6074046E-5	2.4309899E-5
2.7954024133797E-4	2.6045845E-5	2.4627206E-5
2.7654024133797E-4	2.5927849E-5	2.4801476E-5
2.7254024133797E-4	2.5793664E-5	2.488784E-5
2.6854024133797E-4	2.5547426E-5	2.4952386E-5
2.6454024133797E-4	2.5356504E-5	2.4332838E-5
2.6154024133797E-4	2.5301717E-5	2.4601319E-5
2.5754024133797E-4	2.5653046E-5	2.5105048E-5
2.5354024133797E-4	2.5543855E-5	2.5393879E-5
2.4954024133797E-4	2.5515363E-5	2.5409669E-5
2.4554024133797E-4	2.519195E-5	2.5055796E-5
2.4254024133797E-4	2.4288776E-5	2.505529E-5
2.3854024133797E-4	2.3363742E-5	2.4997591E-5
2.3454024133797E-4	2.2451677E-5	2.5000418E-5
2.3054024133797E-4	2.2256887E-5	2.5213209E-5
2.2754024133797E-4	2.1885708E-5	2.5412152E-5
2.2354024133797E-4	2.155494E-5	2.5868029E-5
2.1954024133797E-4	2.1325862E-5	2.5768099E-5
2.1554024133797E-4	2.091469E-5	2.5380387E-5
2.1254024133797E-4	2.0144509E-5	2.5326087E-5
2.0854024133797E-4	1.9668068E-5	2.5103472E-5
2.0454024133797E-4	1.8911473E-5	2.441914E-5
2.0054024133797E-4	1.8706585E-5	2.4023599E-5
1.9654024133797E-4	1.8290471E-5	2.3445138E-5
1.9354024133797E-4	1.7200581E-5	2.3100105E-5
1.8954024133797E-4	1.6889289E-5	2.2860769E-5
1.8554024133797E-4	1.6326394E-5	2.2612627E-5
1.8154024133797E-4	1.5786183E-5	2.2345901E-5
1.7854024133797E-4	1.5300949E-5	2.172793E-5
1.7454024133797E-4	1.5028126E-5	2.1091912E-5
1.7054024133797E-4	1.4995476E-5	2.0773176E-5
1.6654024133797E-4	1.4728236E-5	2.0039823E-5
1.6354024133797E-4	1.4630509E-5	1.9669112E-5
1.5954024133797E-4	1.4519771E-5	1.9129852E-5
1.5554024133797E-4	1.4081005E-5	1.8693908E-5
1.5154024133797E-4	1.377976E-5	1.8346967E-5
1.4854024133797E-4	1.3588044E-5	1.7576711E-5
1.4454024133797E-4	1.3405996E-5	1.6603323E-5
1.4054024133797E-4	1.3248017E-5	1.5568016E-5
1.3654024133797E-4	1.2992385E-5	1.4536025E-5
1.3254024133797E-4	1.2758657E-5	1.3831571E-5
1.2954024133797E-4	1.2411746E-5	1.3001782E-5
1.2554024133797E-4	1.175002E-5	1.2420408E-5
1.2154024133797E-4	1.1036966E-5	1.2031248E-5
1.1754024133797E-4	1.0353475E-5	1.1466361E-5
1.1454024133797E-4	1.0027648E-5	1.0652206E-5
1.1054024133797E-4	9.633114E-6	1.011671E-5
1.0654024133797E-4	9.417269E-6	9.411384E-6
1.0254024133797E-4	9.247681E-6	9.125564E-6
9.95402413379698E-5	8.724453E-6	8.691496E-6
9.55402413379698E-5	8.252878E-6	8.331049E-6
9.15402413379698E-5	7.784336E-6	7.944106E-6
8.75402413379698E-5	7.188476E-6	7.670476E-6
8.35402413379698E-5	6.952732E-6	7.32607E-6
8.05402413379698E-5	6.696896E-6	6.90861E-6
7.65402413379698E-5	6.449067E-6	6.23575E-6
7.25402413379698E-5	6.219289E-6	5.968016E-6
6.85402413379698E-5	5.52926E-6	5.838978E-6
6.55402413379698E-5	5.192739E-6	5.626004E-6
6.15402413379698E-5	5.005344E-6	5.550551E-6
5.75402413379698E-5	4.916525E-6	5.480612E-6
5.35402413379698E-5	4.892877E-6	5.486852E-6
5.05402413379698E-5	4.806544E-6	5.467428E-6
4.65402413379698E-5	4.73693E-6	5.250195E-6
4.25402413379698E-5	4.717204E-6	4.849014E-6
3.85402413379698E-5	4.652558E-6	4.928752E-6
3.55402413379698E-5	4.569769E-6	4.756423E-6
3.15402413379698E-5	4.51464E-6	4.603155E-6
2.75402413379698E-5	4.702911E-6	4.46084E-6
2.37397183379698E-5	4.738983E-6	4.233882E-6
1.99725103379698E-5	4.386408E-6	3.990034E-6
1.62053023379698E-5	4.314458E-6	3.803837E-6
1.24380943379698E-5	4.193836E-6	3.692719E-6
8.67088633796981E-6	3.968904E-6	3.748435E-6
4.90367733796981E-6	3.865479E-6	3.956836E-6
1.13646933796981E-6	3.801085E-6	4.089407E-6
-2.63073866203019E-6	3.837982E-6	4.047972E-6
-6.39794666203018E-6	4.031282E-6	4.015427E-6
-1.01651546620302E-5	4.169105E-6	4.141618E-6
-1.39323626620302E-5	4.246899E-6	4.396059E-6
-1.76995706620302E-5	4.225157E-6	4.430921E-6
-2.14667786620302E-5	4.248486E-6	4.604013E-6
-2.52339866620302E-5	4.577803E-6	4.790383E-6
-2.90011956620302E-5	4.862568E-6	4.756035E-6
-3.27684036620302E-5	5.183851E-6	4.77942E-6
-3.65356116620302E-5	5.398445E-6	4.836137E-6
-4.03028196620302E-5	5.419381E-6	4.917332E-6
-4.40700276620302E-5	5.530011E-6	5.03482E-6
-4.78372356620302E-5	5.400194E-6	5.298426E-6
-5.16044436620302E-5	5.422767E-6	5.459537E-6
-5.53716516620302E-5	5.995415E-6	5.855131E-6
-5.91388596620302E-5	6.471211E-6	6.175356E-6
-6.29060686620302E-5	6.920864E-6	6.359727E-6
-6.66732766620302E-5	7.306646E-6	6.522228E-6
-7.04404846620302E-5	7.554764E-6	6.628248E-6
-7.42076926050302E-5	7.917823E-6	7.004725E-6
-7.79749006620302E-5	8.405756E-6	7.490429E-6
-8.17421086620302E-5	8.94894E-6	8.026915E-6
-8.55093166620302E-5	1.0047661E-5	8.700774E-6
-8.92765246620302E-5	1.1174848E-5	9.149277E-6
-9.30437336620302E-5	1.2306374E-5	9.284034E-6
-9.68109416620302E-5	1.2490882E-5	9.323546E-6
-1.0057814966203E-4	1.2829062E-5	9.842201E-6
-1.0434535766203E-4	1.3703233E-5	9.842581E-6
-1.0811256566203E-4	1.4497718E-5	1.0561724E-5
-1.1187977366203E-4	1.5578489E-5	1.1775808E-5
-1.1564698166203E-4	1.6484217E-5	1.2600986E-5
-1.1941418966203E-4	1.7449744E-5	1.333342E-5
-1.2318139766203E-4	1.8144112E-5	1.3847717E-5
-1.2694860666203E-4	1.8679153E-5	1.4168949E-5
-1.3071581466203E-4	1.9193049E-5	1.4816559E-5
-1.3448302266203E-4	1.9663265E-5	1.5661391E-5
-1.3825023066203E-4	2.0263695E-5	1.6639729E-5
-1.4201743866203E-4	2.1428805E-5	1.7883674E-5
-1.4578464666203E-4	2.1990879E-5	1.880265E-5
-1.4955185466203E-4	2.2547246E-5	1.9672614E-5
-1.5331906266203E-4	2.3142502E-5	1.9905467E-5
-1.5708627066203E-4	2.3156523E-5	2.0216937E-5
-1.6085347966203E-4	2.303059E-5	2.0839356E-5
-1.6462068766203E-4	2.2836028E-5	2.1471494E-5
-1.6838789566203E-4	2.2972705E-5	2.1860823E-5
-1.7215510366203E-4	2.304719E-5	2.2574715E-5
-1.7545975866203E-4	2.3432622E-5	2.3045502E-5
-1.7945975866203E-4	2.3671319E-5	2.3590112E-5
-1.8345975866203E-4	2.3725122E-5	2.386672E-5
-1.8745975866203E-4	2.3616544E-5	2.3981986E-5
-1.9145975866203E-4	2.3260987E-5	2.4267108E-5
-1.9445975866203E-4	2.3202144E-5	2.4195402E-5
-1.9845975866203E-4	2.3479316E-5	2.467437E-5
-2.0245975866203E-4	2.373662E-5	2.4957678E-5
-2.0645975866203E-4	2.3844124E-5	2.5387467E-5
-2.0945975866203E-4	2.3947796E-5	2.5685788E-5
-2.1345975866203E-4	2.4130941E-5	2.5740142E-5
-2.1745975866203E-4	2.3892548E-5	2.5727986E-5
-2.2145975866203E-4	2.4052005E-5	2.5734752E-5
-2.2445975866203E-4	2.4218598E-5	2.5589444E-5
-2.2845975866203E-4	2.4754094E-5	2.5679253E-5
-2.3245975866203E-4	2.5108746E-5	2.5724146E-5
-2.3645975866203E-4	2.5193081E-5	2.6186839E-5
-2.4045975866203E-4	2.5152801E-5	2.6168453E-5
-2.4345975866203E-4	2.5090782E-5	2.6131421E-5
-2.4745975866203E-4	2.4904642E-5	2.6062365E-5
-2.5145975866203E-4	2.4769568E-5	2.5686522E-5
-2.5545975866203E-4	2.4868194E-5	2.5368659E-5
-2.5845975866203E-4	2.5033354E-5	2.4888319E-5
-2.6245975866203E-4	2.497254E-5	2.4820954E-5
-2.6645975866203E-4	2.4990788E-5	2.5139934E-5
-2.7045975866203E-4	2.5034268E-5	2.5002765E-5
-2.7345975866203E-4	2.4745629E-5	2.4897253E-5
-2.7745975866203E-4	2.4664538E-5	2.4721783E-5
-2.8145975866203E-4	2.4789845E-5	2.4409017E-5
-2.8545975866203E-4	2.5345367E-5	2.4261081E-5
-2.8845975866203E-4	2.5431099E-5	2.4126394E-5
-2.9245975866203E-4	2.5341213E-5	2.4085342E-5
-2.9645975866203E-4	2.5195046E-5	2.4368002E-5
-3.0045975866203E-4	2.4944737E-5	2.4223076E-5
-3.0445975866203E-4	2.4536472E-5	2.4166426E-5
-3.0745975866203E-4	2.4063299E-5	2.3984538E-5
-3.1145975866203E-4	2.4005789E-5	2.3568997E-5
-3.1545975866203E-4	2.4169258E-5	2.3528556E-5
-3.1945975866203E-4	2.4021277E-5	2.3514971E-5
-3.2245975866203E-4	2.3999671E-5	2.3503867E-5
-3.2645975866203E-4	2.3842833E-5	2.3828426E-5
-3.3045975866203E-4	2.3274895E-5	2.3808395E-5
-3.3445975866203E-4	2.3345603E-5	2.3788679E-5
-3.3745975866203E-4	2.3557823E-5	2.3657975E-5
-3.4145975866203E-4	2.3648247E-5	2.3399093E-5
-3.4545975866203E-4	2.389146E-5	2.3421431E-5
-3.4945975866203E-4	2.397017E-5	2.3332127E-5
-3.5345975866203E-4	2.3921776E-5	2.3522457E-5
-3.5645975866203E-4	2.3722393E-5	2.3830481E-5
-3.6045975866203E-4	2.3551475E-5	2.3537805E-5
-3.6445975866203E-4	2.3536718E-5	2.3320003E-5
-3.6845975866203E-4	2.3615853E-5	2.2967925E-5
-3.7145975866203E-4	2.3898954E-5	2.2398294E-5
-3.7545975866203E-4	2.3552871E-5	2.2397054E-5
-3.7945975866203E-4	2.3525257E-5	2.2207305E-5
-3.8345975866203E-4	2.3312739E-5	2.2188175E-5
-3.8645975866203E-4	2.301551E-5	2.2253787E-5
-3.9045975866203E-4	2.2775545E-5	2.2325737E-5
-3.9445975866203E-4	2.2732871E-5	2.2298142E-5
-3.9845975866203E-4	2.2861748E-5	2.2301876E-5
-4.0145975866203E-4	2.2815926E-5	2.2181922E-5
-4.0545975866203E-4	2.2828638E-5	2.2537577E-5
-4.0945975866203E-4	2.3030208E-5	2.2685255E-5
-4.1345975866203E-4	2.2906713E-5	2.2711256E-5
-4.1745975866203E-4	2.2668067E-5	2.2842433E-5
-4.2045975866203E-4	2.254902E-5	2.2785147E-5
-4.2445975866203E-4	2.2589415E-5	2.2741487E-5
-4.2845975866203E-4	2.2691016E-5	2.2673611E-5
-4.3245975866203E-4	2.2614414E-5	2.3035425E-5
-4.3545975866203E-4	2.2593455E-5	2.2835705E-5
-4.3945975866203E-4	2.2411433E-5	2.2497321E-5
-4.4345975866203E-4	2.2114012E-5	2.2556708E-5
-4.4745975866203E-4	2.2068321E-5	2.2687159E-5
-4.5045975866203E-4	2.1883664E-5	2.2469006E-5
-4.5445975866203E-4	2.2242823E-5	2.2298077E-5
-4.5845975866203E-4	2.2584616E-5	2.2053006E-5
-4.6245975866203E-4	2.2589562E-5	2.2344407E-5
-4.6645975866203E-4	2.2543092E-5	2.2100283E-5
-4.6945975866203E-4	2.2280307E-5	2.1693953E-5
-4.7345975866203E-4	2.2116902E-5	2.1635994E-5
-4.7745975866203E-4	2.1975458E-5	2.2025065E-5
-4.8145975866203E-4	2.2023151E-5	2.2218689E-5
-4.8445975866203E-4	2.2063995E-5	2.1993845E-5
-4.8845975866203E-4	2.2002659E-5	2.1776156E-5
-4.9245975866203E-4	2.1901289E-5	2.0595884E-5
-4.9645975866203E-4	2.1653736E-5	2.0903301E-5
-4.9945975866203E-4	2.1336236E-5	2.076855E-5
-5.0345975866203E-4	2.1352974E-5	2.0806135E-5
-5.0745975866203E-4	2.1604129E-5	2.1295187E-5
-5.1145975866203E-4	2.1784881E-5	2.1561896E-5
-5.1545975866203E-4	2.1849741E-5	2.1557712E-5
-5.1845975866203E-4	2.1881803E-5	2.1622832E-5
-5.2245975866203E-4	2.1921637E-5	2.1507861E-5
-5.2645975866203E-4	2.1670072E-5	2.1826587E-5
-5.3045975866203E-4	2.1468672E-5	2.1977724E-5
-5.3345975866203E-4	2.1537226E-5	2.2242763E-5
-5.3745975866203E-4	2.1638013E-5	2.1898866E-5
-5.4145975866203E-4	2.1381269E-5	2.1686526E-5
-5.4545975866203E-4	2.1216125E-5	2.1690716E-5
-5.4845975866203E-4	2.1153236E-5	2.1300735E-5
-5.5245975866203E-4	2.0965864E-5	2.1120957E-5
-5.5645975866203E-4	2.0751073E-5	2.1053535E-5
-5.6045975866203E-4	2.0797692E-5	2.09845E-5
-5.6345975866203E-4	2.1006373E-5	2.1305655E-5
-5.6745975866203E-4	2.1343738E-5	2.1468631E-5
-5.7145975866203E-4	2.1745609E-5	2.1503637E-5
-5.7545975866203E-4	2.1924565E-5	2.1553552E-5
-5.7945975866203E-4	2.1982439E-5	2.1361724E-5
-5.8245975866203E-4	2.1876086E-5	2.0648032E-5
-5.8645975866203E-4	2.1838527E-5	2.0928069E-5
-5.9045975866203E-4	2.1521107E-5	2.1186311E-5
-5.9445975866203E-4	2.1598486E-5	2.1389769E-5
-5.9745975866203E-4	2.1574085E-5	2.1520674E-5
-6.0145975866203E-4	2.1476248E-5	2.152187E-5
-6.0545975866203E-4	2.1347772E-5	2.1492699E-5
-6.0945975866203E-4	2.108825E-5	2.1519448E-5
-6.1245975866203E-4	2.0867724E-5	2.1460689E-5
-6.1645975866203E-4	2.0767349E-5	2.1757389E-5
-6.2045975866203E-4	2.1032703E-5	2.1801753E-5
-6.2445975866203E-4	2.1104549E-5	2.1941029E-5
-6.2845975866203E-4	2.1073407E-5	2.1289726E-5
-6.3145975866203E-4	2.1074525E-5	2.1146994E-5
-6.3545975866203E-4	2.1095558E-5	2.109127E-5
-6.3945975866203E-4	2.0930366E-5	2.0922106E-5
-6.4345975866203E-4	2.0971345E-5	2.0744587E-5
-6.4645975866203E-4	2.1039091E-5	2.0820945E-5
-6.5045975866203E-4	2.1054127E-5	2.0804055E-5
-6.5445975866203E-4	2.1122436E-5	2.1175328E-5
-6.5845975866203E-4	2.1140188E-5	2.1275867E-5
-6.6145975866203E-4	2.1097244E-5	2.1430636E-5
-6.6545975866203E-4	2.0807892E-5	2.1551091E-5
-6.6945975866203E-4	2.0683598E-5	2.1485071E-5
-6.7345975866203E-4	2.0713791E-5	2.1338159E-5
-6.7745975866203E-4	2.0618766E-5	2.1134964E-5
-6.8045975866203E-4	2.085825E-5	2.1136021E-5
-6.8445975866203E-4	2.0795975E-5	2.1235008E-5
-6.8845975866203E-4	2.0736366E-5	2.1131864E-5
-6.9245975866203E-4	2.082207E-5	2.1113413E-5
-6.9545975866203E-4	2.0229279E-5	2.1107179E-5
-6.9945975866203E-4	2.0302291E-5	2.0959276E-5
-7.0345975866203E-4	2.0535323E-5	2.0763488E-5
-7.0745975866203E-4	2.07678E-5	2.0688248E-5
-7.1045975866203E-4	2.0982861E-5	2.0728755E-5
-7.1445975866203E-4	2.0996482E-5	2.0898725E-5
-7.1845975866203E-4	2.1066383E-5	2.0877379E-5
-7.2245975866203E-4	2.1168226E-5	2.0816245E-5
-7.2545975866203E-4	2.117758E-5	2.0767493E-5
-7.2945975866203E-4	2.1531584E-5	2.062883E-5
-7.3345975866203E-4	2.1464209E-5	2.0549449E-5
-7.3745975866203E-4	2.1471549E-5	2.0625512E-5
-7.4145975866203E-4	2.0929527E-5	2.0743564E-5
-7.4445975866203E-4	2.0641907E-5	2.1097691E-5
-7.4845975866203E-4	2.0465097E-5	2.1136526E-5
-7.5245975866203E-4	1.9743292E-5	2.1080873E-5
-7.5645975866203E-4	1.9840518E-5	2.0988959E-5
-7.5945975866203E-4	1.9954326E-5	2.0935012E-5
-7.6345975866203E-4	2.03638E-5	2.0945176E-5
-7.6745975866203E-4	2.0782579E-5	2.0880954E-5
-7.7145975866203E-4	2.1185852E-5	2.0752761E-5
-7.7445975866203E-4	2.1375429E-5	2.0890884E-5
-7.7845975866203E-4	2.162031E-5	2.0934221E-5
-7.8245975866203E-4	2.1658714E-5	2.087023E-5
-7.8645975866203E-4	2.1662676E-5	2.0977859E-5
-7.9045975866203E-4	2.1790263E-5	2.1007441E-5
-7.9345975866203E-4	2.1967307E-5	2.0950232E-5
-7.9745975866203E-4	2.1585409E-5	2.1113947E-5
-8.0145975866203E-4	2.1221504E-5	2.094021E-5
-8.0545975866203E-4	2.1038795E-5	2.085955E-5
-8.0845975866203E-4	2.0664837E-5	2.1113411E-5
-8.1245975866203E-4	2.050865E-5	2.1090241E-5
-8.1645975866203E-4	2.0372473E-5	2.1105949E-5
-8.2045975866203E-4	2.0527594E-5	2.1000409E-5
-8.2345975866203E-4	2.0687583E-5	2.0744684E-5
-8.2745975866203E-4	2.0730355E-5	2.0470043E-5
-8.3145975866203E-4	2.0833026E-5	2.0474182E-5
-8.3545975866203E-4	2.1011979E-5	2.0583366E-5
-8.3845975866203E-4	2.0707858E-5	2.0320712E-5
-8.4245975866203E-4	2.0403737E-5	2.0052309E-5
