# Supplementary material for: Superconducting spintronic heat engine
Source: Nat Commun. 2024 Jun 6;15:4823. doi: 10.1038/s41467-024-49052-z (PMC11156981; doi:10.1038/s41467-024-49052-z)
Supplement: Supplementary file 4 — Supplementary Data 1 [file 41467_2024_49052_MOESM4_ESM.zip › Data/Figure 1d teo.dat]

V	G(-35.0	mT)	G(10.0 mT)
9.9554E-4	2.08815007293561E-5	2.0603339534393E-5
9.9154E-4	2.08851101935206E-5	2.06062910539193E-5
9.8854E-4	2.08878479102036E-5	2.06085287863334E-5
9.8454E-4	2.08915396767652E-5	2.06115450456998E-5
9.8054E-4	2.08952796079614E-5	2.06145991545811E-5
9.7654E-4	2.08990685518918E-5	2.06176917514836E-5
9.7354E-4	2.09019429452636E-5	2.06200368486655E-5
9.6954E-4	2.09058197592873E-5	2.06231983770034E-5
9.6554E-4	2.09097480172002E-5	2.0626400220244E-5
9.6154E-4	2.09137286405706E-5	2.06296430695823E-5
9.5754E-4	2.09177625718396E-5	2.06329276311361E-5
9.5454E-4	2.09208235826155E-5	2.06354188593414E-5
9.5054E-4	2.09249531352964E-5	2.0638778162651E-5
9.4654E-4	2.09291386999633E-5	2.0642181200167E-5
9.4254E-4	2.09333813025909E-5	2.06456287375328E-5
9.3954E-4	2.09366013162958E-5	2.06482440636731E-5
9.3554E-4	2.09409462759666E-5	2.0651771369131E-5
9.3154E-4	2.09453512195942E-5	2.06553453683565E-5
9.2754E-4	2.09498172657856E-5	2.06589668926539E-5
9.2454E-4	2.09532075867587E-5	2.06617147347845E-5
9.2054E-4	2.09577833338744E-5	2.06654214846309E-5
9.1654E-4	2.09624233980598E-5	2.06691781432711E-5
9.1254E-4	2.09671290008371E-5	2.06729856145567E-5
9.0854E-4	2.09719013930775E-5	2.06768448229551E-5
9.0554E-4	2.09755252873303E-5	2.06797737497892E-5
9.0154E-4	2.0980417662389E-5	2.06837257866798E-5
8.9754E-4	2.09853804252272E-5	2.06877322139679E-5
8.9354E-4	2.09904149446365E-5	2.0691794038637E-5
8.9054E-4	2.09942387668238E-5	2.06948773806577E-5
8.8654E-4	2.09994022557601E-5	2.06990386447957E-5
8.8254E-4	2.10046414421571E-5	2.07032581985922E-5
8.7854E-4	2.10099578264016E-5	2.07075371405569E-5
8.7554E-4	2.10139966994423E-5	2.07107859960217E-5
8.7154E-4	2.10194519040733E-5	2.07151715894152E-5
8.6754E-4	2.1024988630145E-5	2.07196197285819E-5
8.6354E-4	2.10306085252084E-5	2.0724131613735E-5
8.6054E-4	2.10348790409938E-5	2.07275580992418E-5
8.5654E-4	2.10406485737149E-5	2.0732184515607E-5
8.5254E-4	2.10465060274664E-5	2.07368781306707E-5
8.4854E-4	2.10524532147311E-5	2.07416402578696E-5
8.4454E-4	2.10584919952926E-5	2.07464722429716E-5
8.4154E-4	2.10630823350667E-5	2.07501429043572E-5
8.3754E-4	2.10692860266457E-5	2.07551004797346E-5
8.3354E-4	2.10755866822346E-5	2.07601317885393E-5
8.2954E-4	2.10819863527842E-5	2.07652383066069E-5
8.2654E-4	2.1086852348965E-5	2.07691184599908E-5
8.2254E-4	2.10934303970023E-5	2.07743602580216E-5
8.1854E-4	2.11001133887208E-5	2.07796815190936E-5
8.1454E-4	2.11069035904389E-5	2.07850838644899E-5
8.1154E-4	2.11120679965135E-5	2.07891898338819E-5
8.0754E-4	2.11190514566118E-5	2.07947381040636E-5
8.0354E-4	2.11261486848446E-5	2.08003721357678E-5
7.9954E-4	2.11333621907538E-5	2.08060937132613E-5
7.9554E-4	2.11406945539771E-5	2.08119046675456E-5
7.9254E-4	2.11462734191209E-5	2.08163226653851E-5
7.8854E-4	2.11538202092567E-5	2.08222945807657E-5
7.8454E-4	2.116149333185E-5	2.08283611614023E-5
7.8054E-4	2.11692956513127E-5	2.08345244271384E-5
7.7754E-4	2.11752339457785E-5	2.08392115716416E-5
7.7354E-4	2.1183269501226E-5	2.08455490606921E-5
7.6954E-4	2.11914425633933E-5	2.08519890744182E-5
7.6554E-4	2.11997563201928E-5	2.08585338453214E-5
7.6254E-4	2.12060859390572E-5	2.08635125478275E-5
7.5854E-4	2.12146538657264E-5	2.08702462008739E-5
7.5454E-4	2.12233717464017E-5	2.08770910720001E-5
7.5054E-4	2.12322431374975E-5	2.08840496337337E-5
7.4754E-4	2.12389996215552E-5	2.08893446908048E-5
7.4354E-4	2.12481485368919E-5	2.0896508369903E-5
7.3954E-4	2.12574613051775E-5	2.09037929026298E-5
7.3554E-4	2.12669419037858E-5	2.09112010330689E-5
7.3154E-4	2.12765944323019E-5	2.09187355836483E-5
7.2854E-4	2.12839491951985E-5	2.09244712032879E-5
7.2454E-4	2.12939128495883E-5	2.09322340258823E-5
7.2054E-4	2.1304060375668E-5	2.09401314565829E-5
7.1654E-4	2.13143963733907E-5	2.09481666364346E-5
7.1354E-4	2.13222749053211E-5	2.09542853605902E-5
7.0954E-4	2.13329522381573E-5	2.09625694384446E-5
7.0554E-4	2.1343831460193E-5	2.0971000388044E-5
7.0154E-4	2.13549177468728E-5	2.09795817129228E-5
6.9854E-4	2.13633715558582E-5	2.09861185570369E-5
6.9454E-4	2.13748331674774E-5	2.09949717868259E-5
6.9054E-4	2.13865169613263E-5	2.10039855791831E-5
6.8654E-4	2.13984287768293E-5	2.10131638511039E-5
6.8254E-4	2.14105746473956E-5	2.10225106394864E-5
6.7954E-4	2.14198413919789E-5	2.10296338181168E-5
6.7554E-4	2.14324119881764E-5	2.10392856005181E-5
6.7154E-4	2.14452342961924E-5	2.10491176556072E-5
6.6754E-4	2.14583151489892E-5	2.10591345105598E-5
6.6454E-4	2.14682997008637E-5	2.10667712302662E-5
6.6054E-4	2.14818501586915E-5	2.10771228100502E-5
6.5654E-4	2.14956791887845E-5	2.10876723902964E-5
6.5254E-4	2.15097945534434E-5	2.10984250607498E-5
6.4954E-4	2.15205738070215E-5	2.11066259955164E-5
6.4554E-4	2.15352097621289E-5	2.11177468171116E-5
6.4154E-4	2.15501548394809E-5	2.11290855890994E-5
6.3754E-4	2.15654178851725E-5	2.11406480484748E-5
6.3354E-4	2.15810080640713E-5	2.11524401209526E-5
6.3054E-4	2.15929210797607E-5	2.11614385339674E-5
6.2654E-4	2.1609106802873E-5	2.11736472822403E-5
6.2254E-4	2.16256466205986E-5	2.1186102973718E-5
6.1854E-4	2.16425510209145E-5	2.1198812310123E-5
6.1554E-4	2.1655475107208E-5	2.12085149260308E-5
6.1154E-4	2.16730439469819E-5	2.12216849541394E-5
6.0754E-4	2.16910082753529E-5	2.12351282534596E-5
6.0354E-4	2.17093801348165E-5	2.12488524238759E-5
6.0054E-4	2.17234339744537E-5	2.12593345930818E-5
5.9654E-4	2.17425493836615E-5	2.12735693717036E-5
5.9254E-4	2.17621078717492E-5	2.12881073087267E-5
5.8854E-4	2.17821233131895E-5	2.1302957046171E-5
5.8554E-4	2.17974434213701E-5	2.13143043388868E-5
5.8154E-4	2.18182935614634E-5	2.13297214476447E-5
5.7754E-4	2.1839641680769E-5	2.13454757353742E-5
5.7354E-4	2.18615038186181E-5	2.1361577056064E-5
5.6954E-4	2.18838966560275E-5	2.13780356193522E-5
5.6654E-4	2.19010499681137E-5	2.13906203325267E-5
5.6254E-4	2.19244137053789E-5	2.1407729760445E-5
5.5854E-4	2.19483575713784E-5	2.14252264649526E-5
5.5454E-4	2.19729009300209E-5	2.14431221272052E-5
5.5154E-4	2.19917139626224E-5	2.14568129601857E-5
5.4754E-4	2.20173554433856E-5	2.14754362170067E-5
5.4354E-4	2.20436538853494E-5	2.14944928394787E-5
5.3954E-4	2.20706318345893E-5	2.1513996226672E-5
5.3654E-4	2.20913253173907E-5	2.15289253010113E-5
5.3254E-4	2.21195495208776E-5	2.15492442990315E-5
5.2854E-4	2.2148520235297E-5	2.15700495780691E-5
5.2454E-4	2.217826377929E-5	2.15913565439969E-5
5.2054E-4	2.22088075895663E-5	2.16131811925739E-5
5.1754E-4	2.22322577845969E-5	2.16298993766545E-5
5.1354E-4	2.22642716254629E-5	2.16526703231561E-5
5.0954E-4	2.229716736888E-5	2.16760061884444E-5
5.0554E-4	2.23309771100861E-5	2.16999254094015E-5
5.0254E-4	2.23569543075183E-5	2.17182591464294E-5
4.9854E-4	2.23924449390554E-5	2.17432457749738E-5
4.9454E-4	2.242894508929E-5	2.17688702435845E-5
4.9054E-4	2.24664923070723E-5	2.17951538299887E-5
4.8754E-4	2.24953633442518E-5	2.18153123335846E-5
4.8354E-4	2.25348381126491E-5	2.18428030941135E-5
4.7954E-4	2.25754716088224E-5	2.18710158703846E-5
4.7554E-4	2.26173076635064E-5	2.18999752269175E-5
4.7154E-4	2.26603919154824E-5	2.19297066845253E-5
4.6854E-4	2.26935527348887E-5	2.19525278791111E-5
4.6454E-4	2.27389367628388E-5	2.19836749218868E-5
4.6054E-4	2.27857042008178E-5	2.20156694586594E-5
4.5654E-4	2.28339078552711E-5	2.20485409007152E-5
4.5354E-4	2.28710359930697E-5	2.20737882729424E-5
4.4954E-4	2.29218860323302E-5	2.21082684465257E-5
4.4554E-4	2.29743276792121E-5	2.21437122570488E-5
4.4154E-4	2.3028421087226E-5	2.2180153457919E-5
4.3854E-4	2.30701123493395E-5	2.22081598889536E-5
4.3454E-4	2.31272466225788E-5	2.2246431426751E-5
4.3054E-4	2.31862073387251E-5	2.22857995303193E-5
4.2654E-4	2.32470609606277E-5	2.23263026175024E-5
4.2354E-4	2.32939840725092E-5	2.23574485891372E-5
4.1954E-4	2.33583136810769E-5	2.24000341353996E-5
4.1554E-4	2.34247242007779E-5	2.2443866795579E-5
4.1154E-4	2.3493284671772E-5	2.24889896440577E-5
4.0754E-4	2.35640635745532E-5	2.25354469178504E-5
4.0454E-4	2.36186440548943E-5	2.25711928211822E-5
4.0054E-4	2.36934653666046E-5	2.2620095027755E-5
3.9654E-4	2.3770683343078E-5	2.26704586669779E-5
3.9254E-4	2.38503555714035E-5	2.27223315213437E-5
3.8954E-4	2.39117514419365E-5	2.27622556658588E-5
3.8554E-4	2.39958367860054E-5	2.28168862599334E-5
3.8154E-4	2.40824952037658E-5	2.28731597730799E-5
3.7754E-4	2.41717480444411E-5	2.29311248301178E-5
3.7454E-4	2.42403937099516E-5	2.29757376300907E-5
3.7054E-4	2.43341850511589E-5	2.30367778440015E-5
3.6654E-4	2.44305293074848E-5	2.30996387448631E-5
3.6254E-4	2.45293601212299E-5	2.31643639003496E-5
3.5854E-4	2.46305737062025E-5	2.32309938743065E-5
3.5554E-4	2.47079597758943E-5	2.32822385865216E-5
3.5154E-4	2.48129515073004E-5	2.3352287023437E-5
3.4754E-4	2.49197771609796E-5	2.34243278105562E-5
3.4354E-4	2.50281095172825E-5	2.3498380092065E-5
3.4054E-4	2.5110101067335E-5	2.35552456061459E-5
3.3654E-4	2.52200069280683E-5	2.36328345565483E-5
3.3254E-4	2.53300137086686E-5	2.37124325713748E-5
3.2854E-4	2.54393751420648E-5	2.37940115986931E-5
3.2554E-4	2.55204361477864E-5	2.38564683089142E-5
3.2154E-4	2.56263898003095E-5	2.39413868477815E-5
3.1754E-4	2.57287739797836E-5	2.40280990835628E-5
3.1354E-4	2.58261432330057E-5	2.41164846716931E-5
3.1054E-4	2.58948760794948E-5	2.41837796575931E-5
3.0654E-4	2.59792655643367E-5	2.427469351406E-5
3.0254E-4	2.60533862404132E-5	2.4366747984583E-5
2.9854E-4	2.61148203636379E-5	2.44596568693742E-5
2.9454E-4	2.61608727555069E-5	2.45530729050204E-5
2.9154E-4	2.61835454300246E-5	2.4623219942223E-5
2.8754E-4	2.61954060464721E-5	2.47164740275401E-5
2.8354E-4	2.61831839613684E-5	2.48088951264773E-5
2.7954E-4	2.61433694813333E-5	2.48998282135312E-5
2.7654E-4	2.60932467049494E-5	2.49665986707222E-5
2.7254E-4	2.59965443263323E-5	2.50530310792743E-5
2.6854E-4	2.58625611338893E-5	2.5135605597666E-5
2.6454E-4	2.56881379494908E-5	2.52132271830497E-5
2.6154E-4	2.55291284263205E-5	2.52674576954581E-5
2.5754E-4	2.52777820862154E-5	2.53333648033335E-5
2.5354E-4	2.49801709221801E-5	2.53905936380485E-5
2.4954E-4	2.46357714588329E-5	2.54375236103996E-5
2.4554E-4	2.42451859843029E-5	2.54723968770801E-5
2.4254E-4	2.39230050234753E-5	2.54895095658515E-5
2.3854E-4	2.34568617048453E-5	2.54986765218642E-5
2.3454E-4	2.2952838252423E-5	2.54903385356831E-5
2.3054E-4	2.24163872290493E-5	2.546234782503E-5
2.2754E-4	2.19966789111813E-5	2.54271386097408E-5
2.2354E-4	2.14197863067375E-5	2.53594671321915E-5
2.1954E-4	2.08303565463035E-5	2.52661012441904E-5
2.1554E-4	2.02364606093197E-5	2.51449030333062E-5
2.1254E-4	1.97928798042609E-5	2.50345046100881E-5
2.0854E-4	1.92098634598251E-5	2.48597555530133E-5
2.0454E-4	1.86425609422977E-5	2.46518817995197E-5
2.0054E-4	1.80965551388783E-5	2.44092684246066E-5
1.9654E-4	1.75761176443904E-5	2.41305015751086E-5
1.9354E-4	1.72043424228423E-5	2.38969694863224E-5
1.8954E-4	1.67346707704506E-5	2.35521706620343E-5
1.8554E-4	1.6295041712411E-5	2.31684283326669E-5
1.8154E-4	1.58845898112787E-5	2.27451274199327E-5
1.7854E-4	1.55947376072405E-5	2.24014433037295E-5
1.7454E-4	1.52299670843776E-5	2.1908097587029E-5
1.7054E-4	1.48866863680583E-5	2.13746918717482E-5
1.6654E-4	1.45606753637014E-5	2.08016002768188E-5
1.6354E-4	1.43246805848878E-5	2.03462029846699E-5
1.5954E-4	1.40173573768537E-5	1.97059366588755E-5
1.5554E-4	1.37136773583276E-5	1.90296617699233E-5
1.5154E-4	1.34084586385641E-5	1.83201355440193E-5
1.4854E-4	1.31755073833474E-5	1.77683966385704E-5
1.4454E-4	1.28557505780729E-5	1.70104347799555E-5
1.4054E-4	1.25217000271158E-5	1.62323482824154E-5
1.3654E-4	1.21699059536113E-5	1.54410606120395E-5
1.3254E-4	1.1797918556924E-5	1.46444684218797E-5
1.2954E-4	1.15048859773599E-5	1.40486863118558E-5
1.2554E-4	1.10954474835596E-5	1.32636183935694E-5
1.2154E-4	1.06659031243295E-5	1.24971701055803E-5
1.1754E-4	1.02191272438734E-5	1.17574692588179E-5
1.1454E-4	9.87530556352086E-6	1.12245548760877E-5
1.1054E-4	9.40961932598164E-6	1.05478607110066E-5
1.0654E-4	8.94148964294196E-6	9.9138793497837E-6
1.0254E-4	8.47778956167584E-6	9.32544189239315E-6
9.95402E-5	8.13710580149762E-6	8.91483299488561E-6
9.55402E-5	7.69746224252148E-6	8.40824313576781E-6
9.15402E-5	7.27972374625992E-6	7.94741505845041E-6
8.75402E-5	6.88840816152287E-6	7.5303963478468E-6
8.35402E-5	6.52665751950125E-6	7.15460057221143E-6
8.05402E-5	6.27585187818059E-6	6.89803200421886E-6
7.65402E-5	5.96930158556072E-6	6.58714350033944E-6
7.25402E-5	5.69425493147929E-6	6.30904028855772E-6
6.85402E-5	5.44957692409245E-6	6.06067799081037E-6
6.55402E-5	5.28498619821916E-6	5.89219073510427E-6
6.15402E-5	5.08914196253532E-6	5.68911165708449E-6
5.75402E-5	4.91829891066709E-6	5.50845103587315E-6
5.35402E-5	4.77028301435038E-6	5.348012926554E-6
5.05402E-5	4.67299288582724E-6	5.23977688194849E-6
4.65402E-5	4.5600089566287E-6	5.11019533935846E-6
4.25402E-5	4.46454029087614E-6	4.99605587258874E-6
3.85402E-5	4.38503207024338E-6	4.89602903426964E-6
3.55402E-5	4.33506451311464E-6	4.82957686600541E-6
3.15402E-5	4.28040838278295E-6	4.75160149970947E-6
2.75402E-5	4.23855826720007E-6	4.68499386142346E-6
2.37397E-5	4.20995783591771E-6	4.63158364328048E-6
1.99725E-5	4.19183357393669E-6	4.58762517367087E-6
1.62053E-5	4.18353075764619E-6	4.55220282945888E-6
1.24381E-5	4.18481874741902E-6	4.52499298601741E-6
8.67089E-6	4.19558891214044E-6	4.50574929416222E-6
4.90368E-6	4.21585166245558E-6	4.49429841863963E-6
1.13647E-6	4.24573603920366E-6	4.4905367019346E-6
-2.63074E-6	4.28549188482171E-6	4.49442836245773E-6
-6.39795E-6	4.33549473391302E-6	4.50600482692322E-6
-1.01652E-5	4.3962542748351E-6	4.52536551724288E-6
-1.39324E-5	4.46842222014196E-6	4.55267862015083E-6
-1.76996E-5	4.55281064663975E-6	4.58818552862745E-6
-2.14668E-5	4.65040622312868E-6	4.63220424217084E-6
-2.5234E-5	4.76239139735675E-6	4.68513523480293E-6
-2.90012E-5	4.89016795256568E-6	4.74746855026124E-6
-3.27684E-5	5.03538319301139E-6	4.8197923983268E-6
-3.65356E-5	5.19995779385039E-6	4.90280330237001E-6
-4.03028E-5	5.38611361191533E-6	4.99731780491998E-6
-4.407E-5	5.59639869381864E-6	5.10428565918511E-6
-4.78372E-5	5.83370527042518E-6	5.22480430509062E-6
-5.16044E-5	6.10127465915613E-6	5.36013422955501E-6
-5.53717E-5	6.40268923806284E-6	5.51171877287192E-6
-5.91389E-5	6.7417909071058E-6	5.68118225863397E-6
-6.29061E-5	7.12263523699681E-6	5.87036615720321E-6
-6.66733E-5	7.54930772740998E-6	6.08132063616444E-6
-7.04405E-5	8.02570661552212E-6	6.31630738768727E-6
-7.42077E-5	8.55523799682527E-6	6.57778632277972E-6
-7.79749E-5	9.14043245587933E-6	6.86838477383894E-6
-8.17421E-5	9.78250052329929E-6	7.19084328209812E-6
-8.55093E-5	1.04808647872045E-5	7.54793181077813E-6
-8.92765E-5	1.12327282896384E-5	7.94233096088568E-6
-9.30437E-5	1.20327555185858E-5	8.37647499458824E-6
-9.68109E-5	1.28729458576332E-5	8.85235766156241E-6
-1.00578E-4	1.3742739834655E-5	9.37129382329558E-6
-1.04345E-4	1.46294775255647E-5	9.93370633133372E-6
-1.08113E-4	1.55193078454404E-5	1.05390696417656E-5
-1.1188E-4	1.63970471479367E-5	1.11850385037201E-5
-1.15647E-4	1.72485483527234E-5	1.18683142466531E-5
-1.19414E-4	1.80606250627144E-5	1.25840073955489E-5
-1.23181E-4	1.88220062462337E-5	1.33259115028375E-5
-1.26949E-4	1.95240122637205E-5	1.40869504743162E-5
-1.30716E-4	2.01600818573771E-5	1.48587126221686E-5
-1.34483E-4	2.07269227033087E-5	1.56330777817334E-5
-1.3825E-4	2.12235936731448E-5	1.64018386432542E-5
-1.42017E-4	2.16514131830635E-5	1.71572914245256E-5
-1.45785E-4	2.20136813471112E-5	1.78927422875977E-5
-1.49552E-4	2.23149132974794E-5	1.86019453166097E-5
-1.53319E-4	2.25610147621639E-5	1.92803816416062E-5
-1.57086E-4	2.27585070297335E-5	1.99244782603996E-5
-1.60853E-4	2.29142976670015E-5	2.05317341715352E-5
-1.64621E-4	2.30354228034375E-5	2.11007402558887E-5
-1.68388E-4	2.31286923558289E-5	2.1630430897055E-5
-1.72155E-4	2.32006926844315E-5	2.21208290311863E-5
-1.7546E-4	2.32511646652526E-5	2.25189872570673E-5
-1.7946E-4	2.33019622204546E-5	2.29614363014545E-5
-1.8346E-4	2.3347008092222E-5	2.33617456944918E-5
-1.8746E-4	2.33913018802611E-5	2.37212363892349E-5
-1.9146E-4	2.3438904285499E-5	2.40413784726967E-5
-1.9446E-4	2.34786762182899E-5	2.42566079224739E-5
-1.9846E-4	2.35389333787707E-5	2.45117367677838E-5
-2.0246E-4	2.3608684630765E-5	2.47320541401012E-5
-2.0646E-4	2.36884083070744E-5	2.49193539274257E-5
-2.0946E-4	2.37545430851542E-5	2.50392799995851E-5
-2.1346E-4	2.38503206310287E-5	2.51733247557234E-5
-2.1746E-4	2.39532275484431E-5	2.527963044473E-5
-2.2146E-4	2.40610759500094E-5	2.53602151978607E-5
-2.2446E-4	2.41436777659327E-5	2.54050048951796E-5
-2.2846E-4	2.42539096285622E-5	2.5445507364749E-5
-2.3246E-4	2.43617134747299E-5	2.54659210825619E-5
-2.3646E-4	2.44644278485936E-5	2.54682591089026E-5
-2.4046E-4	2.45596355331175E-5	2.54544806414358E-5
-2.4346E-4	2.46248558206855E-5	2.54347077478431E-5
-2.4746E-4	2.47022011243595E-5	2.53972076428691E-5
-2.5146E-4	2.47673805427956E-5	2.53485478531814E-5
-2.5546E-4	2.48195359827494E-5	2.52903318734561E-5
-2.5846E-4	2.48498358677756E-5	2.52412953663279E-5
-2.6246E-4	2.48784214416534E-5	2.51698493288014E-5
-2.6646E-4	2.48937387531082E-5	2.50926242811591E-5
-2.7046E-4	2.48963168928188E-5	2.50107593824291E-5
-2.7346E-4	2.48903413068845E-5	2.49469325394517E-5
-2.7746E-4	2.48725615839976E-5	2.48593271001578E-5
-2.8146E-4	2.48445091299665E-5	2.47696056511135E-5
-2.8546E-4	2.48072767818389E-5	2.46784834394207E-5
-2.8846E-4	2.47740022908621E-5	2.46095985313763E-5
-2.9246E-4	2.47233966195695E-5	2.45174625833708E-5
-2.9646E-4	2.46666515387154E-5	2.44254239005225E-5
-3.0046E-4	2.46047959592252E-5	2.43338814152537E-5
-3.0446E-4	2.45387871930664E-5	2.42431690711258E-5
-3.0746E-4	2.44870850140669E-5	2.41758478655084E-5
-3.1146E-4	2.44158626498571E-5	2.40872229010969E-5
-3.1546E-4	2.43426847218728E-5	2.40000707822767E-5
-3.1946E-4	2.42681867340042E-5	2.39145442810642E-5
-3.2246E-4	2.42117821459174E-5	2.38515386955264E-5
-3.2646E-4	2.41362557229143E-5	2.37691245372383E-5
-3.3046E-4	2.40607439992255E-5	2.36885940848403E-5
-3.3446E-4	2.39856002412609E-5	2.36099952671775E-5
-3.3746E-4	2.39296625808034E-5	2.3552331986096E-5
-3.4146E-4	2.38558372969753E-5	2.34771743095665E-5
-3.4546E-4	2.37830644211555E-5	2.34039924583648E-5
-3.4946E-4	2.37115079941233E-5	2.33327785751486E-5
-3.5346E-4	2.36412962484037E-5	2.3263515473337E-5
-3.5646E-4	2.35895796321143E-5	2.32128336838131E-5
-3.6046E-4	2.35219402216845E-5	2.31469211047798E-5
-3.6446E-4	2.34558539933955E-5	2.3082877245964E-5
-3.6846E-4	2.33913567440166E-5	2.30206634718239E-5
-3.7146E-4	2.33440390605562E-5	2.29751791397293E-5
-3.7546E-4	2.32823624153974E-5	2.29160662778218E-5
-3.7946E-4	2.32222993417487E-5	2.28586637736352E-5
-3.8346E-4	2.31638391739428E-5	2.28029252412482E-5
-3.8646E-4	2.31210353258732E-5	2.27621850270476E-5
-3.9046E-4	2.30653332059579E-5	2.27092450306726E-5
-3.9446E-4	2.30111709638952E-5	2.26578391450747E-5
-3.9846E-4	2.29585173162879E-5	2.26079203359448E-5
-4.0146E-4	2.29199966428695E-5	2.25714291099046E-5
-4.0546E-4	2.28698996060629E-5	2.25240011431061E-5
-4.0946E-4	2.28212126510399E-5	2.24779340699304E-5
-4.1346E-4	2.27738973749086E-5	2.24331836153781E-5
-4.1746E-4	2.27279147870488E-5	2.23897065342294E-5
-4.2046E-4	2.26942788356261E-5	2.23579089793579E-5
-4.2446E-4	2.26505341449084E-5	2.23165595838785E-5
-4.2846E-4	2.26080146590295E-5	2.22763704589082E-5
-4.3246E-4	2.25666819398558E-5	2.22373027029577E-5
-4.3546E-4	2.25364384439554E-5	2.22087150676726E-5
-4.3946E-4	2.24970920360576E-5	2.21715197555186E-5
-4.4346E-4	2.24588302873068E-5	2.21353450969887E-5
-4.4746E-4	2.24216176705764E-5	2.21001567309353E-5
-4.5046E-4	2.23943758674415E-5	2.20743927086445E-5
-4.5446E-4	2.23589166430992E-5	2.20408512214748E-5
-4.5846E-4	2.23244138872449E-5	2.2008207570896E-5
-4.6246E-4	2.22908358104864E-5	2.19764317142176E-5
-4.6646E-4	2.22581516538801E-5	2.19454946964504E-5
-4.6946E-4	2.22342072473182E-5	2.19228255999167E-5
-4.7346E-4	2.22030165194391E-5	2.18932900385972E-5
-4.7746E-4	2.21726403842586E-5	2.18645190440412E-5
-4.8146E-4	2.21430518650742E-5	2.18364874592584E-5
-4.8446E-4	2.21213616655372E-5	2.1815934403276E-5
-4.8846E-4	2.2093089451366E-5	2.17891390465858E-5
-4.9246E-4	2.20655355707426E-5	2.17630186428534E-5
-4.9646E-4	2.20386765372419E-5	2.1737551375291E-5
-4.9946E-4	2.20189746168368E-5	2.1718866881538E-5
-5.0346E-4	2.19932776438923E-5	2.1694492539447E-5
-5.0746E-4	2.19682153163661E-5	2.16707154473139E-5
-5.1146E-4	2.19437672530716E-5	2.16475166881132E-5
-5.1546E-4	2.19199138333039E-5	2.16248780485118E-5
-5.1846E-4	2.19024026140734E-5	2.16082560728628E-5
-5.2246E-4	2.18795447957127E-5	2.15865558350234E-5
-5.2646E-4	2.18572313581961E-5	2.15653690360219E-5
-5.3046E-4	2.18354452873901E-5	2.15446798625185E-5
-5.3346E-4	2.18194419410301E-5	2.15294803644324E-5
-5.3746E-4	2.17985397099895E-5	2.15096257174282E-5
-5.4146E-4	2.17781212433731E-5	2.14902281325626E-5
-5.4546E-4	2.17581717725137E-5	2.14712738556054E-5
-5.4846E-4	2.17435088704138E-5	2.14573410758317E-5
-5.5246E-4	2.17243462258786E-5	2.14391309767171E-5
-5.5646E-4	2.17056146976359E-5	2.14213288668146E-5
-5.6046E-4	2.16873014426999E-5	2.1403922756522E-5
-5.6346E-4	2.16738335302759E-5	2.13911210769895E-5
-5.6746E-4	2.16562227381299E-5	2.13743803887413E-5
-5.7146E-4	2.16389972422882E-5	2.13580048759142E-5
-5.7546E-4	2.16221458483199E-5	2.13419840614503E-5
-5.7946E-4	2.160565775979E-5	2.13263078339567E-5
-5.8246E-4	2.1593523833649E-5	2.13147709142921E-5
-5.8646E-4	2.15776466905283E-5	2.12996744315292E-5
-5.9046E-4	2.15621050854711E-5	2.12848964979571E-5
-5.9446E-4	2.1546889576264E-5	2.12704282484686E-5
-5.9746E-4	2.1535686449587E-5	2.12597751290993E-5
-6.0146E-4	2.15210198645656E-5	2.12458283958376E-5
-6.0546E-4	2.1506655057358E-5	2.12321684878639E-5
-6.0946E-4	2.14925837468577E-5	2.12187876118188E-5
-6.1246E-4	2.14822180483185E-5	2.12089305280961E-5
-6.1646E-4	2.14686412692134E-5	2.11960199808806E-5
-6.2046E-4	2.14553366289487E-5	2.11833683434023E-5
-6.2446E-4	2.14422968439049E-5	2.11709687459402E-5
-6.2846E-4	2.14295148721227E-5	2.11588145430032E-5
-6.3146E-4	2.14200934783003E-5	2.11498560551519E-5
-6.3546E-4	2.1407746428509E-5	2.11381159460436E-5
-6.3946E-4	2.13956389973224E-5	2.11266040440871E-5
-6.4346E-4	2.13837649685147E-5	2.11153144714714E-5
-6.4646E-4	2.13750089910483E-5	2.11069897652875E-5
-6.5046E-4	2.13635290572855E-5	2.10960756833134E-5
-6.5446E-4	2.13522664422163E-5	2.10853687088657E-5
-6.5846E-4	2.13412156430399E-5	2.10748636294342E-5
-6.6146E-4	2.13330633355994E-5	2.10671142694114E-5
-6.6546E-4	2.13223704913608E-5	2.10569504479212E-5
-6.6946E-4	2.13118752056731E-5	2.10469750052571E-5
-6.7346E-4	2.1301572593839E-5	2.1037183306993E-5
-6.7746E-4	2.12914579217655E-5	2.10275708598069E-5
-6.8046E-4	2.12839924873026E-5	2.10204765317813E-5
-6.8446E-4	2.12741957518245E-5	2.10111673683515E-5
-6.8846E-4	2.12645746697222E-5	2.10020257862946E-5
-6.9246E-4	2.12551250244203E-5	2.09930477779512E-5
-6.9546E-4	2.1248147830717E-5	2.0986419273203E-5
-6.9946E-4	2.12389884312837E-5	2.09777182304026E-5
-7.0346E-4	2.12299895112974E-5	2.09691703403822E-5
-7.0746E-4	2.12211473054364E-5	2.09607720200043E-5
-7.1046E-4	2.12146162919832E-5	2.09545693380819E-5
-7.1446E-4	2.12060396054312E-5	2.09464244534998E-5
-7.1846E-4	2.1197609836121E-5	2.09384198105959E-5
-7.2246E-4	2.11893236133079E-5	2.09305521982757E-5
-7.2546E-4	2.11832011755085E-5	2.09247395352651E-5
-7.2946E-4	2.11751583372235E-5	2.09171042726729E-5
-7.3346E-4	2.11672502646555E-5	2.09095976717738E-5
-7.3746E-4	2.11594739330286E-5	2.09022168483578E-5
-7.4146E-4	2.11518264025094E-5	2.08949589985719E-5
-7.4446E-4	2.11461735582285E-5	2.08895946698755E-5
-7.4846E-4	2.11387446010425E-5	2.0882545509424E-5
-7.5246E-4	2.11314367755246E-5	2.08756120049927E-5
-7.5646E-4	2.11242474358686E-5	2.08687916311902E-5
-7.5946E-4	2.1118931636723E-5	2.08637491123778E-5
-7.6346E-4	2.11119434971163E-5	2.08571208455055E-5
-7.6746E-4	2.11050669333629E-5	2.08505991114829E-5
-7.7146E-4	2.10982995590101E-5	2.08441816309498E-5
-7.7446E-4	2.10932942842957E-5	2.08394356000091E-5
-7.7846E-4	2.10867124400893E-5	2.08331952598425E-5
-7.8246E-4	2.10802335459937E-5	2.08270532121322E-5
-7.8646E-4	2.10738554449051E-5	2.08210073954098E-5
-7.9046E-4	2.10675760363317E-5	2.08150558020393E-5
-7.9346E-4	2.10629300142599E-5	2.08106527628281E-5
-7.9746E-4	2.10568184272358E-5	2.08048613854156E-5
-8.0146E-4	2.1050800033978E-5	2.07991589744664E-5
-8.0546E-4	2.10448729309547E-5	2.07935437097796E-5
-8.0846E-4	2.10404863953251E-5	2.07893883822378E-5
-8.1246E-4	2.10347146155119E-5	2.07839213823927E-5
-8.1646E-4	2.10290291379268E-5	2.07785367582518E-5
-8.2046E-4	2.10234282341592E-5	2.07732328564609E-5
-8.2346E-4	2.10192820426534E-5	2.07693069329207E-5
-8.2746E-4	2.10138251138043E-5	2.07641404405442E-5
-8.3146E-4	2.10084482253928E-5	2.07590503333335E-5
-8.3546E-4	2.10031498050663E-5	2.07540351067726E-5
-8.3846E-4	2.09992265604964E-5	2.07503219430817E-5
-8.4246E-4	2.09940617916258E-5	2.0745434247913E-5
