# Supplementary material for: Superconducting spintronic heat engine
Source: Nat Commun. 2024 Jun 6;15:4823. doi: 10.1038/s41467-024-49052-z (PMC11156981; doi:10.1038/s41467-024-49052-z)
Supplement: Supplementary file 4 — Supplementary Data 1 [file 41467_2024_49052_MOESM4_ESM.zip › Data/Figure 1e exp.dat]

9.9554024133797E-4	-1.05180324999155
9.9154024133797E-4	-1.5134987761136
9.8854024133797E-4	-1.97208492547006
9.8454024133797E-4	-2.74637014000157
9.8054024133797E-4	-0.548365006339814
9.7654024133797E-4	3.55328271865893
9.7354024133797E-4	3.13878276706132
9.6954024133797E-4	5.90583880216018
9.6554024133797E-4	2.08640188525526
9.6154024133797E-4	-0.106536128199561
9.5754024133797E-4	-0.385304588080859
9.5454024133797E-4	-0.230636464629952
9.5054024133797E-4	1.24106562860489
9.4654024133797E-4	1.61425457586341
9.4254024133797E-4	0.998416732524573
9.3954024133797E-4	-0.944672575435865
9.3554024133797E-4	-3.22439326889505
9.3154024133797E-4	-1.36247033615134
9.2754024133797E-4	-0.130576870365061
9.2454024133797E-4	1.28836654662816
9.2054024133797E-4	4.23295481958612
9.1654024133797E-4	5.89109103844027
9.1254024133797E-4	5.0111808386678
9.0854024133797E-4	4.12609692403785
9.0554024133797E-4	3.04541980385115
9.0154024133797E-4	1.25861333061965
8.9754024133797E-4	2.17551776493962
8.9354024133797E-4	3.20952137747819
8.9054024133797E-4	2.62251500577791
8.8654024133797E-4	1.4524725495391
8.8254024133797E-4	0.348197385239021
8.7854024133797E-4	-1.74783723563784
8.7554024133797E-4	-2.80835418057968
8.7154024133797E-4	-1.34605720869768
8.6754024133797E-4	-0.404289201696012
8.6354024133797E-4	-0.789923567780649
8.6054024133797E-4	0.344234211843402
8.5654024133797E-4	-0.346041991396519
8.5254024133797E-4	-3.84076180887642
8.4854024133797E-4	-4.10502203986884
8.4454024133797E-4	-2.98728248604086
8.4154024133797E-4	-2.87792977470035
8.3754024133797E-4	-0.709790793943463
8.3354024133797E-4	-0.358400172527309
8.2954024133797E-4	1.03349476683304
8.2654024133797E-4	1.51091763879153
8.2254024133797E-4	1.48843864062497
8.1854024133797E-4	0.993162204222897
8.1454024133797E-4	0.794092707744467
8.1154024133797E-4	1.50085706159766
8.0754024133797E-4	-1.41174936777146
8.0354024133797E-4	-1.38711021437623
7.9954024133797E-4	1.24788402931828
7.9554024133797E-4	1.88836617005203
7.9254024133797E-4	1.74291706136811
7.8854024133797E-4	0.673767541156801
7.8454024133797E-4	0.31426700207651
7.8054024133797E-4	1.65531206376464
7.7754024133797E-4	1.7449386294026
7.7354024133797E-4	1.89618948902215
7.6954024133797E-4	0.807362997299192
7.6554024133797E-4	-0.11850775566366
7.6254024133797E-4	-1.27039782979379
7.5854024133797E-4	-2.43580311518526
7.5454024133797E-4	-1.18681413697314
7.5054024133797E-4	0.0283534484305995
7.4754024133797E-4	0.408299420263362
7.4354024133797E-4	2.14102161684471
7.3954024133797E-4	5.20399260905059
7.3554024133797E-4	4.54445092684011
7.3154024133797E-4	4.45909021136919
7.2854024133797E-4	3.12356128501097
7.2454024133797E-4	1.76726693167459
7.2054024133797E-4	0.63849448041489
7.1654024133797E-4	0.349281974375901
7.1354024133797E-4	-1.09809746954744
7.0954024133797E-4	-1.10898628843609
7.0554024133797E-4	-2.45810665212613
7.0154024133797E-4	-3.24888220817267
6.9854024133797E-4	-3.96680812309702
6.9454024133797E-4	-1.43234624282059
6.9054024133797E-4	0.152565426978553
6.8654024133797E-4	-2.33866412559546
6.8254024133797E-4	-1.08246389071805
6.7954024133797E-4	-0.637060945746386
6.7554024133797E-4	0.0871010228889469
6.7154024133797E-4	0.966809391600942
6.6754024133797E-4	0.123510674546117
6.6454024133797E-4	0.358876016070289
6.6054024133797E-4	1.48637327854863
6.5654024133797E-4	1.70530183997976
6.5254024133797E-4	1.72134545735021
6.4954024133797E-4	5.49760529140033
6.4554024133797E-4	5.630172647887
6.4154024133797E-4	5.46513147606967
6.3754024133797E-4	2.48169445450996
6.3354024133797E-4	1.96401265983304
6.3054024133797E-4	-2.91075175939396
6.2654024133797E-4	-3.70227306140627
6.2254024133797E-4	-4.31444416680936
6.1854024133797E-4	-5.42422878045712
6.1554024133797E-4	-3.80620419101651
6.1154024133797E-4	-2.46479063751657
6.0754024133797E-4	-3.81834560488635
6.0354024133797E-4	-0.399443001324921
6.0054024133797E-4	0.387647791653461
5.9654024133797E-4	1.68489122524009
5.9254024133797E-4	3.69265087586662
5.8854024133797E-4	7.03656401323281
5.8554024133797E-4	6.46048654925009
5.8154024133797E-4	4.49373354401087
5.7754024133797E-4	3.41820584799432
5.7354024133797E-4	-1.33472519140341
5.6954024133797E-4	-2.28982366460981
5.6654024133797E-4	-2.06084952060624
5.6254024133797E-4	1.45122559879883
5.5854024133797E-4	3.5802415952449
5.5454024133797E-4	3.27977197206075
5.5154024133797E-4	3.98621214907391
5.4754024133797E-4	2.60249879248032
5.4354024133797E-4	0.676908114750443
5.3954024133797E-4	0.685178091351367
5.3654024133797E-4	1.9096979479028
5.3254024133797E-4	2.98215766467744
5.2854024133797E-4	3.10030814487374
5.2454024133797E-4	1.9957509056338
5.2054024133797E-4	0.208994979377052
5.1754024133797E-4	-2.48114090063515
5.1354024133797E-4	-0.781140856031697
5.0954024133797E-4	-0.898274563247803
5.0554024133797E-4	1.12713225775458
5.0254024133797E-4	4.8582399802411
4.9854024133797E-4	6.61259595413366
4.9454024133797E-4	6.64507961426783
4.9054024133797E-4	4.17123150461401
4.8754024133797E-4	1.21511201152571
4.8354024133797E-4	0.936458544546562
4.7954024133797E-4	3.0345785501911
4.7554024133797E-4	4.0946025074949
4.7154024133797E-4	3.62351156186209
4.6854024133797E-4	0.593742375775219
4.6454024133797E-4	-3.46078344461771
4.6054024133797E-4	-7.45728974806857
4.5654024133797E-4	-6.90194649576542
4.5354024133797E-4	-3.85682317217002
4.4954024133797E-4	-2.19302515620206
4.4554024133797E-4	-0.357788519130542
4.4154024133797E-4	-2.12861232908303
4.3854024133797E-4	-2.04203643676103
4.3454024133797E-4	-0.845273031065912
4.3054024133797E-4	0.868033303680156
4.2654024133797E-4	5.30966707320679
4.2354024133797E-4	8.64477568965123
4.1954024133797E-4	8.25186664032221
4.1554024133797E-4	6.09328291196346
4.1154024133797E-4	7.33012652457225
4.0754024133797E-4	3.6539177587508
4.0454024133797E-4	2.53819091500554
4.0054024133797E-4	2.76912075640093
3.9654024133797E-4	0.798349550288426
3.9254024133797E-4	0.800360678517445
3.8954024133797E-4	1.63578964315909
3.8554024133797E-4	2.27700406470957
3.8154024133797E-4	3.40904527404265
3.7754024133797E-4	3.85038430572762
3.7454024133797E-4	6.49408592095418
3.7054024133797E-4	8.53569915080561
3.6654024133797E-4	10.9898949797753
3.6254024133797E-4	10.0661189633878
3.5854024133797E-4	7.95175229791347
3.5554024133797E-4	8.07665025105364
3.5154024133797E-4	7.26811934887872
3.4754024133797E-4	5.20346123822676
3.4354024133797E-4	3.86503446813568
3.4054024133797E-4	2.47861201054631
3.3654024133797E-4	3.04505145342362
3.3254024133797E-4	3.4263614969781
3.2854024133797E-4	3.67696396669364
3.2554024133797E-4	3.70318676190886
3.2154024133797E-4	3.69005225091215
3.1754024133797E-4	5.76717538028772
3.1354024133797E-4	7.52056772217978
3.1054024133797E-4	6.88655940175106
3.0654024133797E-4	7.17025705478738
3.0254024133797E-4	7.54275532195351
2.9854024133797E-4	7.87745251387481
2.9454024133797E-4	9.84498175135339
2.9154024133797E-4	9.70689277223499
2.8754024133797E-4	8.57293055687303
2.8354024133797E-4	7.25690797810388
2.7954024133797E-4	5.76045451522189
2.7654024133797E-4	4.54155631705143
2.7254024133797E-4	3.63962481275995
2.6854024133797E-4	2.38470180767484
2.6454024133797E-4	4.20693221234614
2.6154024133797E-4	2.84699369167968
2.5754024133797E-4	2.18281996513213
2.5354024133797E-4	0.59059901797597
2.4954024133797E-4	0.415959767126438
2.4554024133797E-4	0.543403210977603
2.4254024133797E-4	-3.0592900740722
2.3854024133797E-4	-6.5360258114472
2.3454024133797E-4	-10.194793543052
2.3054024133797E-4	-11.7252905014986
2.2754024133797E-4	-13.8769986894459
2.2354024133797E-4	-16.6734349957625
2.1954024133797E-4	-17.2392887810622
2.1554024133797E-4	-17.5950705558587
2.1254024133797E-4	-20.4594495786104
2.0854024133797E-4	-21.6520009662408
2.0454024133797E-4	-22.554713229049
2.0054024133797E-4	-22.1324623342239
1.9654024133797E-4	-21.9860808667452
1.9354024133797E-4	-25.5389488489338
1.8954024133797E-4	-26.1210810537476
1.8554024133797E-4	-27.7996581290621
1.8154024133797E-4	-29.355352464866
1.7854024133797E-4	-29.5793524739816
1.7454024133797E-4	-28.7493424019596
1.7054024133797E-4	-27.8132722699697
1.6654024133797E-4	-26.5051592521551
1.6354024133797E-4	-25.6168300836357
1.5954024133797E-4	-24.0988848214821
1.5554024133797E-4	-24.6759693050806
1.5154024133797E-4	-24.8935259980573
1.4854024133797E-4	-22.6929088155344
1.4454024133797E-4	-19.2571511136656
1.4054024133797E-4	-14.9023420839238
1.3654024133797E-4	-10.6194093639767
1.3254024133797E-4	-7.75699304149906
1.2954024133797E-4	-4.53811639050709
1.2554024133797E-4	-5.39747164505388
1.2154024133797E-4	-8.26416345170511
1.1754024133797E-4	-9.70565988634059
1.1454024133797E-4	-5.86317988968669
1.1054024133797E-4	-4.78017062859368
1.0654024133797E-4	0.0625306543649534
1.0254024133797E-4	1.33818578227055
9.95402413379698E-5	0.37918673609237
9.55402413379698E-5	-0.938309209320461
9.15402413379698E-5	-2.01117658802641
8.75402413379698E-5	-6.28383427573464
8.35402413379698E-5	-5.09602010354798
8.05402413379698E-5	-3.06449488392021
7.65402413379698E-5	3.42087158721885
7.25402413379698E-5	4.21032718410942
6.85402413379698E-5	-5.30431866672558
6.55402413379698E-5	-7.70111432554972
6.15402413379698E-5	-9.8225743714453
5.75402413379698E-5	-10.2924089499494
5.35402413379698E-5	-10.8254241229761
5.05402413379698E-5	-12.0876580359174
4.65402413379698E-5	-9.77611307770474
4.25402413379698E-5	-2.71828458321632
3.85402413379698E-5	-5.60373092417717
3.55402413379698E-5	-3.92425148057688
3.15402413379698E-5	-1.92292025795351
2.75402413379698E-5	5.42657885062006
2.37397183379698E-5	11.9299734853262
1.99725103379698E-5	9.93410081217354
1.62053023379698E-5	13.4238401908389
1.24380943379698E-5	13.5704070631965
8.67088633796981E-6	5.88162793272394
4.90367733796981E-6	-2.30883968908493
1.13646933796981E-6	-7.05045988330335
-2.63073866203019E-6	-5.18753588216517
-6.39794666203018E-6	0.394852153955215
-1.01651546620302E-5	0.663677818668925
-1.39323626620302E-5	-3.39303908341541
-1.76995706620302E-5	-4.64382009970384
-2.14667786620302E-5	-7.72211112349162
-2.52339866620302E-5	-4.43764099864247
-2.90011956620302E-5	2.23995407939597
-3.27684036620302E-5	8.46192634252691
-3.65356116620302E-5	11.6272140346727
-4.03028196620302E-5	10.2097844928917
-4.40700276620302E-5	9.8353267842743
-4.78372356620302E-5	1.92072136140055
-5.16044436620302E-5	-0.673500335284843
-5.53716516620302E-5	2.39591565073437
-5.91388596620302E-5	4.79089788507741
-6.29060686620302E-5	8.82328754048722
-6.66732766620302E-5	12.0268411346552
-7.04404846620302E-5	13.9782941133162
-7.42076926050302E-5	13.0354582085664
-7.79749006620302E-5	12.2199542910026
-8.17421086620302E-5	11.486667044562
-8.55093166620302E-5	15.4800825765616
-8.92765246620302E-5	22.1391373329281
-9.30437336620302E-5	32.5541677249351
-9.68109416620302E-5	33.9713666881678
-1.0057814966203E-4	30.347490363182
-1.0434535766203E-4	39.2239799702944
-1.0811256566203E-4	37.2665864019927
-1.1187977366203E-4	32.2923148882862
-1.1564698166203E-4	30.8168821074795
-1.1941418966203E-4	30.8722293305094
-1.2318139766203E-4	31.0260167795168
-1.2694860666203E-4	31.8316058586985
-1.3071581466203E-4	29.5378299374369
-1.3448302266203E-4	25.5524812578908
-1.3825023066203E-4	21.7789965209169
-1.4201743866203E-4	19.8232812787798
-1.4578464666203E-4	16.9562747804166
-1.4955185466203E-4	14.6123540064376
-1.5331906266203E-4	16.26203997123
-1.5708627066203E-4	14.5402144746259
-1.6085347966203E-4	10.5148834733665
-1.6462068766203E-4	6.35509573763241
-1.6838789566203E-4	5.08618545605536
-1.7215510366203E-4	2.09293893632766
-1.7545975866203E-4	1.67980719187631
-1.7945975866203E-4	0.34424168906022
-1.8345975866203E-4	-0.593286383717569
-1.8745975866203E-4	-1.523818752959
-1.9145975866203E-4	-4.14602761894825
-1.9445975866203E-4	-4.1051518796836
-1.9845975866203E-4	-4.84330096371256
-2.0245975866203E-4	-4.89251443984494
-2.0645975866203E-4	-6.07915315064714
-2.0945975866203E-4	-6.7663565548388
-2.1345975866203E-4	-6.25171764786691
-2.1745975866203E-4	-7.13401352130711
-2.2145975866203E-4	-6.5388117981475
-2.2445975866203E-4	-5.35707614436641
-2.2845975866203E-4	-3.60274888058464
-2.3245975866203E-4	-2.39230487962556
-2.3645975866203E-4	-3.79487573891603
-2.4045975866203E-4	-3.88120765105986
-2.4345975866203E-4	-3.98232840074024
-2.4745975866203E-4	-4.44212564746138
-2.5145975866203E-4	-3.56978652072865
-2.5545975866203E-4	-1.97276884048148
-2.5845975866203E-4	0.582743253973894
-2.6245975866203E-4	0.610717863624408
-2.6645975866203E-4	-0.59326329178113
-2.7045975866203E-4	0.125998064614059
-2.7345975866203E-4	-0.608998912450278
-2.7745975866203E-4	-0.231556922896688
-2.8145975866203E-4	1.56019392341775
-2.8545975866203E-4	4.46924026180035
-2.8845975866203E-4	5.40779115188121
-2.9245975866203E-4	5.21425437928181
-2.9645975866203E-4	3.39397542728369
-3.0045975866203E-4	2.97922939266673
-3.0445975866203E-4	1.53124007662533
-3.0745975866203E-4	0.328382393690472
-3.1145975866203E-4	1.85324814628301
-3.1545975866203E-4	2.7230825385119
-3.1945975866203E-4	2.15312194091158
-3.2245975866203E-4	2.10945713741487
-3.2645975866203E-4	0.0604614001780811
-3.3045975866203E-4	-2.24080623662368
-3.3445975866203E-4	-1.86254982884924
-3.3745975866203E-4	-0.423332935299819
-3.4145975866203E-4	1.06480195621257
-3.4545975866203E-4	2.00683297275902
-3.4945975866203E-4	2.73461137940834
-3.5345975866203E-4	1.6976075245881
-3.5645975866203E-4	-0.453570366456307
-3.6045975866203E-4	0.0580767832854623
-3.6445975866203E-4	0.929309485937906
-3.6845975866203E-4	2.82101234656591
-3.7145975866203E-4	6.69988526804764
-3.7545975866203E-4	5.16057602932956
-3.7945975866203E-4	5.93476786129611
-3.8345975866203E-4	5.06830327415392
-3.8645975866203E-4	3.42289157346567
-3.9045975866203E-4	2.0147509576056
-3.9445975866203E-4	1.94961983828071
-3.9845975866203E-4	2.51042558034131
-4.0145975866203E-4	2.85820137677879
-4.0545975866203E-4	1.29144761213686
-4.0945975866203E-4	1.52060446311931
-4.1345975866203E-4	0.860617307999158
-4.1745975866203E-4	-0.763342503839227
-4.2045975866203E-4	-1.03631984467778
-4.2445975866203E-4	-0.66869857718629
-4.2845975866203E-4	0.0767632469305204
-4.3245975866203E-4	-1.82766760326759
-4.3545975866203E-4	-1.06083871726317
-4.3945975866203E-4	-0.381769900513943
-4.4345975866203E-4	-1.96259134976611
-4.4745975866203E-4	-2.72770160424231
-4.5045975866203E-4	-2.60510856599532
-4.5445975866203E-4	-0.247797153090807
-4.5845975866203E-4	2.41060107633399
-4.6245975866203E-4	1.09716494154442
-4.6645975866203E-4	2.00363497607699
-4.6945975866203E-4	2.70284535049928
-4.7345975866203E-4	2.22272200667089
-4.7745975866203E-4	-0.225229755281085
-4.8145975866203E-4	-0.880060925286815
-4.8445975866203E-4	0.318952870678109
-4.8845975866203E-4	1.04014225467526
-4.9245975866203E-4	6.3381838817892
-4.9645975866203E-4	3.59003106734191
-4.9945975866203E-4	2.73339255749678
-5.0345975866203E-4	2.62825844396375
-5.0745975866203E-4	1.45075974209573
-5.1145975866203E-4	1.03416230186807
-5.1545975866203E-4	1.35463819165968
-5.1845975866203E-4	1.19767382921904
-5.2245975866203E-4	1.92383612670738
-5.2645975866203E-4	-0.717084168954125
-5.3045975866203E-4	-2.31621800328368
-5.3345975866203E-4	-3.17198452368531
-5.3745975866203E-4	-1.19117126886847
-5.4145975866203E-4	-1.40758828776911
-5.4545975866203E-4	-2.18799139687228
-5.4845975866203E-4	-0.692459673339911
-5.5245975866203E-4	-0.734308582702967
-5.5645975866203E-4	-1.43663285049279
-5.6045975866203E-4	-0.890218971145381
-5.6345975866203E-4	-1.40470687242425
-5.6745975866203E-4	-0.58174645602695
-5.7145975866203E-4	1.12526081053174
-5.7545975866203E-4	1.72135432711974
-5.7945975866203E-4	2.90573457460643
-5.8245975866203E-4	5.94755955434396
-5.8645975866203E-4	4.35041570247117
-5.9045975866203E-4	1.58024679237456
-5.9445975866203E-4	0.975779588830517
-5.9745975866203E-4	0.248184606114086
-6.0145975866203E-4	-0.211979721093016
-6.0545975866203E-4	-0.674308052236714
-6.0945975866203E-4	-2.00375957598913
-6.1245975866203E-4	-2.76302871729796
-6.1645975866203E-4	-4.55036217810876
-6.2045975866203E-4	-3.52746863979241
-6.2445975866203E-4	-3.8124009589523
-6.2845975866203E-4	-1.01607225945512
-6.3145975866203E-4	-0.342691731978554
-6.3545975866203E-4	0.0203306865826469
-6.3945975866203E-4	0.0394797732121148
-6.4345975866203E-4	1.0930947914268
-6.4645975866203E-4	1.04772381849141
-6.5045975866203E-4	1.20203489175548
-6.5445975866203E-4	-0.249781254864142
-6.5845975866203E-4	-0.637713142312841
-6.6145975866203E-4	-1.55567944880405
-6.6545975866203E-4	-3.44854466996589
-6.6945975866203E-4	-3.73037166132708
-6.7345975866203E-4	-2.92606311537935
-6.7745975866203E-4	-2.44238883018679
-6.8045975866203E-4	-1.31420668062357
-6.8445975866203E-4	-2.0674962778446
-6.8845975866203E-4	-1.87157176480031
-6.9245975866203E-4	-1.37989533004449
-6.9545975866203E-4	-4.15924837705693
-6.9945975866203E-4	-3.13457869441672
-7.0345975866203E-4	-1.09887606552425
-7.0745975866203E-4	0.384527486329442
-7.1045975866203E-4	1.22586233471329
-7.1445975866203E-4	0.467765378031448
-7.1845975866203E-4	0.90530521096541
-7.2245975866203E-4	1.69089574032206
-7.2545975866203E-4	1.97465818334452
-7.2945975866203E-4	4.3761764482038
-7.3345975866203E-4	4.45150621800128
-7.3745975866203E-4	4.1018957493031
-7.4145975866203E-4	0.896485290570121
-7.4445975866203E-4	-2.16035015395761
-7.4845975866203E-4	-3.17662893135799
-7.5245975866203E-4	-6.34499814120601
-7.5645975866203E-4	-5.47164344834824
-7.5945975866203E-4	-4.68443008296342
-7.6345975866203E-4	-2.77570357966914
-7.6745975866203E-4	-0.471123110562875
-7.7145975866203E-4	2.08690785770629
-7.7445975866203E-4	2.31940879093485
-7.7845975866203E-4	3.27735624841259
-7.8245975866203E-4	3.77803215393409
-7.8645975866203E-4	3.26447517832968
-7.9045975866203E-4	3.72640342057844
-7.9345975866203E-4	4.85471950859543
-7.9745975866203E-4	2.23294109812817
-8.0145975866203E-4	1.34331986164418
-8.0545975866203E-4	0.859294663595343
-8.0845975866203E-4	-2.12459275291901
-8.1245975866203E-4	-2.75763088719565
-8.1645975866203E-4	-3.47520976194911
-8.2045975866203E-4	-2.25145615021118
-8.2345975866203E-4	-0.275256060781655
-8.2745975866203E-4	1.27167295154192
-8.3145975866203E-4	1.75266586963036
-8.3545975866203E-4	2.08232705962669
-8.3845975866203E-4	1.90517930670933
-8.4245975866203E-4	1.75255627668613
