# Supplementary material for: Superconducting spintronic heat engine
Source: Nat Commun. 2024 Jun 6;15:4823. doi: 10.1038/s41467-024-49052-z (PMC11156981; doi:10.1038/s41467-024-49052-z)
Supplement: Supplementary file 4 — Supplementary Data 1 [file 41467_2024_49052_MOESM4_ESM.zip › Data/Figure 1e teo.dat]

9.9554024133797E-4	1.35007819726892
9.9154024133797E-4	1.35307775121555
9.8854024133797E-4	1.35535693385067
9.8454024133797E-4	1.35843591756256
9.8054024133797E-4	1.36156153838175
9.7654024133797E-4	1.36473473267402
9.7354024133797E-4	1.36714642494146
9.6954024133797E-4	1.37040519669819
9.6554024133797E-4	1.37371423966692
9.6154024133797E-4	1.37707458161145
9.5754024133797E-4	1.38048727643313
9.5454024133797E-4	1.38308180328001
9.5054024133797E-4	1.3865887330642
9.4654024133797E-4	1.39015105532506
9.4254024133797E-4	1.39376992929715
9.3954024133797E-4	1.3965219111778
9.3554024133797E-4	1.40024263133142
9.3154024133797E-4	1.40402324950702
9.2754024133797E-4	1.40786504302486
9.2454024133797E-4	1.41078732194241
9.2054024133797E-4	1.41473934834076
9.1654024133797E-4	1.41875624060147
9.1254024133797E-4	1.42283940870774
9.0854024133797E-4	1.42699030073903
9.0554024133797E-4	1.43014880684602
9.0154024133797E-4	1.43442181920739
8.9754024133797E-4	1.43876674437207
8.9354024133797E-4	1.44318518462874
8.9054024133797E-4	1.44654824795409
8.8654024133797E-4	1.45109932938772
8.8254024133797E-4	1.45572856539751
8.7854024133797E-4	1.46043773236779
8.7554024133797E-4	1.46402315913461
8.7154024133797E-4	1.46887663152932
8.6754024133797E-4	1.47381518369237
8.6354024133797E-4	1.47884078901654
8.6054024133797E-4	1.48266834076916
8.5654024133797E-4	1.48785120967695
8.5254024133797E-4	1.4931268575945
8.4854024133797E-4	1.49849748138196
8.4454024133797E-4	1.50396534247783
8.4154024133797E-4	1.50813144830811
8.3754024133797E-4	1.51377511864075
8.3354024133797E-4	1.51952259700732
8.2954024133797E-4	1.52537640792001
8.2654024133797E-4	1.5298381083732
8.2254024133797E-4	1.53588430650912
8.1854024133797E-4	1.54204418067123
8.1454024133797E-4	1.54832055548639
8.1154024133797E-4	1.553106038338
8.0754024133797E-4	1.55959334965054
8.0354024133797E-4	1.56620538781948
7.9954024133797E-4	1.57294532074457
7.9554024133797E-4	1.57981641605451
7.9254024133797E-4	1.58505783677415
7.8854024133797E-4	1.59216664236995
7.8454024133797E-4	1.59941614160726
7.8054024133797E-4	1.60681001068697
7.7754024133797E-4	1.61245243363356
7.7354024133797E-4	1.62010815618512
7.6954024133797E-4	1.6279189853958
7.6554024133797E-4	1.63588906776359
7.6254024133797E-4	1.64197371101537
7.5854024133797E-4	1.65023287956266
7.5454024133797E-4	1.65866342780869
7.5054024133797E-4	1.66727004518038
7.4754024133797E-4	1.67384346386043
7.4354024133797E-4	1.68276996694486
7.3954024133797E-4	1.69188627248178
7.3554024133797E-4	1.70119769856536
7.3154024133797E-4	1.71070974735862
7.2854024133797E-4	1.71797886034062
7.2454024133797E-4	1.72785581920593
7.2054024133797E-4	1.73794954362939
7.1654024133797E-4	1.74826629610198
7.1354024133797E-4	1.75615411548699
7.0954024133797E-4	1.76687691268146
7.0554024133797E-4	1.77784113895455
7.0154024133797E-4	1.78905394342946
6.9854024133797E-4	1.79763112362103
6.9454024133797E-4	1.80929693313452
6.9054024133797E-4	1.82123235945451
6.8654024133797E-4	1.83344558894279
6.8254024133797E-4	1.84594511361693
6.7954024133797E-4	1.8555129263637
6.7554024133797E-4	1.86853486911481
6.7154024133797E-4	1.88186814794907
6.6754024133797E-4	1.89552252600522
6.6454024133797E-4	1.90598011536119
6.6054024133797E-4	1.92022104861602
6.5654024133797E-4	1.93481191729773
6.5254024133797E-4	1.94976398242573
6.4954024133797E-4	1.96122209012965
6.4554024133797E-4	1.97683469090126
6.4154024133797E-4	1.99284180380569
6.3754024133797E-4	2.00925646046266
6.3354024133797E-4	2.0260922175789
6.3054024133797E-4	2.03900384702441
6.2654024133797E-4	2.05661081828828
6.2254024133797E-4	2.07467908291512
6.1854024133797E-4	2.09322439530976
6.1554024133797E-4	2.10745628694895
6.1154024133797E-4	2.12687632399537
6.0754024133797E-4	2.14682019553628
6.0354024133797E-4	2.16730627025834
6.0054024133797E-4	2.18303813480107
5.9654024133797E-4	2.20451962603767
5.9254024133797E-4	2.2265979598296
5.8854024133797E-4	2.24929462130491
5.8554024133797E-4	2.26673634194984
5.8154024133797E-4	2.29056959331542
5.7754024133797E-4	2.31508518020896
5.7354024133797E-4	2.34030830795842
5.6954024133797E-4	2.36626529061172
5.6654024133797E-4	2.38623110340994
5.6254024133797E-4	2.4135391782109
5.5854024133797E-4	2.44165963557748
5.5454024133797E-4	2.47062344593741
5.5154024133797E-4	2.49291916478601
5.4754024133797E-4	2.52343757259627
5.4354024133797E-4	2.5548918505396
5.3954024133797E-4	2.58731851606046
5.3654024133797E-4	2.61229953895057
5.3254024133797E-4	2.64652075001837
5.2854024133797E-4	2.68182349388803
5.2454024133797E-4	2.71825086162198
5.2054024133797E-4	2.75584788599757
5.1754024133797E-4	2.78484147084145
5.1354024133797E-4	2.82459989081681
5.0954024133797E-4	2.86566249813478
5.0554024133797E-4	2.90808234949589
5.0254024133797E-4	2.94082116242669
4.9854024133797E-4	2.98575093525727
4.9454024133797E-4	3.03219615129073
4.9054024133797E-4	3.08021903548092
4.8754024133797E-4	3.117310448131
4.8354024133797E-4	3.16825187478888
4.7954024133797E-4	3.22095572794907
4.7554024133797E-4	3.27549428324111
4.7154024133797E-4	3.33194256297398
4.6854024133797E-4	3.37557870263673
4.6454024133797E-4	3.43555772015199
4.6054024133797E-4	3.49766671235863
4.5654024133797E-4	3.56199060106722
4.5354024133797E-4	3.61173945436695
4.4954024133797E-4	3.68015065391676
4.4554024133797E-4	3.75102156549583
4.4154024133797E-4	3.82444436606964
4.3854024133797E-4	3.88124214115849
4.3454024133797E-4	3.95935500364624
4.3054024133797E-4	4.04027599360232
4.2654024133797E-4	4.12409685069625
4.2354024133797E-4	4.18891931983273
4.1954024133797E-4	4.2780271667665
4.1554024133797E-4	4.37026923271609
4.1154024133797E-4	4.46571875219682
4.0754024133797E-4	4.56443868387654
4.0454024133797E-4	4.64065520156783
4.0054024133797E-4	4.74520702734688
3.9654024133797E-4	4.85312049598132
3.9254024133797E-4	4.96438514243231
3.8954024133797E-4	5.05000819317679
3.8554024133797E-4	5.16700882250629
3.8154024133797E-4	5.28713760006696
3.7754024133797E-4	5.41021525770879
3.7454024133797E-4	5.5043111138446
3.7054024133797E-4	5.63189529344341
3.6654024133797E-4	5.76152111001162
3.6254024133797E-4	5.89265574808098
3.5854024133797E-4	6.02462313695473
3.5554024133797E-4	6.12364306840363
3.5154024133797E-4	6.25490977563523
3.4754024133797E-4	6.38417188539102
3.4354024133797E-4	6.50993566034838
3.4054024133797E-4	6.60088834218521
3.3654024133797E-4	6.71596277510487
3.3254024133797E-4	6.82165835337559
3.2854024133797E-4	6.9150321144754
3.2554024133797E-4	6.97491270428496
3.2154024133797E-4	7.03803402551916
3.1754024133797E-4	7.07785867831834
3.1354024133797E-4	7.08916985450768
3.1054024133797E-4	7.07538873628658
3.0654024133797E-4	7.02201265399889
3.0254024133797E-4	6.92188492652924
2.9854024133797E-4	6.76691215703905
2.9454024133797E-4	6.54826325285628
2.9154024133797E-4	6.33680522475442
2.8754024133797E-4	5.98358818205251
2.8354024133797E-4	5.53950036019273
2.7954024133797E-4	4.99417609285487
2.7654024133797E-4	4.51262123882512
2.7254024133797E-4	3.76606425015979
2.6854024133797E-4	2.8921345594743
2.6454024133797E-4	1.88357786567044
2.6154024133797E-4	1.03560371611704
2.5754024133797E-4	-0.219405189755029
2.5354024133797E-4	-1.61643607754575
2.4954024133797E-4	-3.15184828463019
2.4554024133797E-4	-4.81780689386699
2.4254024133797E-4	-6.14568333819507
2.3854024133797E-4	-8.00753252925969
2.3454024133797E-4	-9.95475316935455
2.3054024133797E-4	-11.9626069713273
2.2754024133797E-4	-13.4913320417629
2.2354024133797E-4	-15.5353454586313
2.1954024133797E-4	-17.5561106757888
2.1554024133797E-4	-19.5206257804412
2.1254024133797E-4	-20.9376014723095
2.0854024133797E-4	-22.7270621432291
2.0454024133797E-4	-24.3767226619557
2.0054024133797E-4	-25.8619520090352
1.9654024133797E-4	-27.1622366004991
1.9354024133797E-4	-28.0061748721344
1.8954024133797E-4	-28.9463760661917
1.8554024133797E-4	-29.6670387890081
1.8154024133797E-4	-30.1626694895622
1.7854024133797E-4	-30.3851211915252
1.7454024133797E-4	-30.4824756057562
1.7054024133797E-4	-30.3536796816491
1.6654024133797E-4	-30.0021384415904
1.6354024133797E-4	-29.5953127191305
1.5954024133797E-4	-28.8673376987622
1.5554024133797E-4	-27.9352543196414
1.5154024133797E-4	-26.8102650968579
1.4854024133797E-4	-25.848642106813
1.4454024133797E-4	-24.4243269241908
1.4054024133797E-4	-22.8595899418904
1.3654024133797E-4	-21.184779599127
1.3254024133797E-4	-19.4377138380991
1.2954024133797E-4	-18.107033483616
1.2554024133797E-4	-16.3467527915389
1.2154024133797E-4	-14.653453268057
1.1754024133797E-4	-13.0839552379929
1.1454024133797E-4	-12.0205150891213
1.1054024133797E-4	-10.7912060673802
1.0654024133797E-4	-9.80836736592882
1.0254024133797E-4	-9.0896746824271
9.95402413379698E-5	-8.72396817567051
9.55402413379698E-5	-8.45338177987194
9.15402413379698E-5	-8.40136456042437
8.75402413379698E-5	-8.52529079040442
8.35402413379698E-5	-8.77677301999394
8.05402413379698E-5	-9.01967583881524
7.65402413379698E-5	-9.37951199555429
7.25402413379698E-5	-9.74451467988611
6.85402413379698E-5	-10.0830479303555
6.55402413379698E-5	-10.305242382388
6.15402413379698E-5	-10.5459293245201
5.75402413379698E-5	-10.7135766726937
5.35402413379698E-5	-10.802702239837
5.05402413379698E-5	-10.8169490589164
4.65402413379698E-5	-10.766445237274
4.25402413379698E-5	-10.6387037148402
3.85402413379698E-5	-10.4369676006729
3.55402413379698E-5	-10.2392480047591
3.15402413379698E-5	-9.91651166360078
2.75402413379698E-5	-9.52905398445369
2.37397183379698E-5	-9.10327524743015
1.99725103379698E-5	-8.62737439853825
1.62053023379698E-5	-8.09876197578205
1.24380943379698E-5	-7.51767438423786
8.67088633796981E-6	-6.88365822802509
4.90367733796981E-6	-6.19555557390727
1.13646933796981E-6	-5.45147894293957
-2.63073866203019E-6	-4.64878869538285
-6.39794666203018E-6	-3.78406370076234
-1.01651546620302E-5	-2.85305666284477
-1.39323626620302E-5	-1.85069949009662
-1.76995706620302E-5	-0.770999380190342
-2.14667786620302E-5	0.392944265974656
-2.52339866620302E-5	1.64896334218783
-2.90011956620302E-5	3.00579984456318
-3.27684036620302E-5	4.47303072139458
-3.65356116620302E-5	6.06090991528738
-4.03028196620302E-5	7.78008968356133
-4.40700276620302E-5	9.64117346661389
-4.78372356620302E-5	11.6540434775958
-5.16044436620302E-5	13.826900556232
-5.53716516620302E-5	16.1650204211465
-5.91388596620302E-5	18.6688016716938
-6.29060686620302E-5	21.3320437986139
-6.66732766620302E-5	24.1392812363109
-7.04404846620302E-5	27.0632685034782
-7.42076926050302E-5	30.062570856055
-7.79749006620302E-5	33.0797961508274
-8.17421086620302E-5	36.0410752888078
-8.55093166620302E-5	38.857438699145
-8.92765246620302E-5	41.4286101266391
-9.30437336620302E-5	43.6493934066515
-9.68109416620302E-5	45.4182755575778
-1.0057814966203E-4	46.6471982821909
-1.0434535766203E-4	47.2710893357013
-1.0811256566203E-4	47.2550080126478
-1.1187977366203E-4	46.5980393584082
-1.1564698166203E-4	45.33275740982
-1.1941418966203E-4	43.5204581102089
-1.2318139766203E-4	41.2436683391296
-1.2694860666203E-4	38.5964428519668
-1.3071581466203E-4	35.6785232342338
-1.3448302266203E-4	32.5837624087516
-1.3825023066203E-4	29.3976494633648
-1.4201743866203E-4	26.1936552066358
-1.4578464666203E-4	23.0313441800922
-1.4955185466203E-4	19.9601058796488
-1.5331906266203E-4	17.0153951386433
-1.5708627066203E-4	14.2238543579163
-1.6085347966203E-4	11.6042974040131
-1.6462068766203E-4	9.16878992910649
-1.6838789566203E-4	6.92663713406598
-1.7215510366203E-4	4.88165995823559
-1.7545975866203E-4	3.2513780474546
-1.7945975866203E-4	1.48303405122169
-1.8345975866203E-4	-0.0630843365154953
-1.8745975866203E-4	-1.39088242939797
-1.9145975866203E-4	-2.50598853090665
-1.9445975866203E-4	-3.20709188469526
-1.9845975866203E-4	-3.96872485303282
-2.0245975866203E-4	-4.54216015771484
-2.0645975866203E-4	-4.93971723318484
-2.0945975866203E-4	-5.13088600971026
-2.1345975866203E-4	-5.25557961664906
-2.1745975866203E-4	-5.24692360193656
-2.2145975866203E-4	-5.12274536203821
-2.2445975866203E-4	-4.9648765448032
-2.2845975866203E-4	-4.68293958185164
-2.3245975866203E-4	-4.33602069311407
-2.3645975866203E-4	-3.94149932281043
-2.4045975866203E-4	-3.51547187673373
-2.4345975866203E-4	-3.18404258930903
-2.4745975866203E-4	-2.73654697903274
-2.5145975866203E-4	-2.29270455156601
-2.5545975866203E-4	-1.86156470014893
-2.5845975866203E-4	-1.55086929125846
-2.6245975866203E-4	-1.15784517952825
-2.6645975866203E-4	-0.792605531499788
-2.7045975866203E-4	-0.457573030312696
-2.7345975866203E-4	-0.226846456884947
-2.7745975866203E-4	0.0532374982896312
-2.8145975866203E-4	0.302400772575973
-2.8545975866203E-4	0.521885158520096
-2.8845975866203E-4	0.668047303885062
-2.9245975866203E-4	0.839948406155236
-2.9645975866203E-4	0.987608809473928
-3.0045975866203E-4	1.11332236460109
-3.0445975866203E-4	1.21938728832543
-3.0745975866203E-4	1.28738876208146
-3.1145975866203E-4	1.36437375993731
-3.1545975866203E-4	1.42755387142059
-3.1945975866203E-4	1.47877563035967
-3.2245975866203E-4	1.5103572771118
-3.2645975866203E-4	1.5445717619965
-3.3045975866203E-4	1.57100887056592
-3.3445975866203E-4	1.59087272078151
-3.3745975866203E-4	1.60209441226494
-3.4145975866203E-4	1.61289847924519
-3.4545975866203E-4	1.61968930499805
-3.4945975866203E-4	1.62316467262951
-3.5345975866203E-4	1.62391954689643
-3.5645975866203E-4	1.62300714093304
-3.6045975866203E-4	1.62016846736142
-3.6445975866203E-4	1.61581566915237
-3.6845975866203E-4	1.61026319960924
-3.7145975866203E-4	1.60547135925955
-3.7545975866203E-4	1.59842502257919
-3.7945975866203E-4	1.59079975852745
-3.8345975866203E-4	1.5827527778836
-3.8645975866203E-4	1.57651955820198
-3.9045975866203E-4	1.56803176329453
-3.9445975866203E-4	1.5594241646703
-3.9845975866203E-4	1.55077059337341
-4.0145975866203E-4	1.54428650161084
-4.0545975866203E-4	1.53568835642968
-4.0945975866203E-4	1.52718030065195
-4.1345975866203E-4	1.51879361116157
-4.1745975866203E-4	1.51055241524641
-4.2045975866203E-4	1.50447815392222
-4.2445975866203E-4	1.49653247300347
-4.2845975866203E-4	1.48877125532207
-4.3245975866203E-4	1.48120139073465
-4.3545975866203E-4	1.47565212703287
-4.3945975866203E-4	1.46842563851739
-4.4345975866203E-4	1.46139664369662
-4.4745975866203E-4	1.4545640718968
-4.5045975866203E-4	1.44956721129486
-4.5445975866203E-4	1.44307231344374
-4.5845975866203E-4	1.43676542185613
-4.6245975866203E-4	1.43064215500204
-4.6645975866203E-4	1.42469769651757
-4.6945975866203E-4	1.42035362176438
-4.7345975866203E-4	1.414709622427
-4.7745975866203E-4	1.4092299016355
-4.8145975866203E-4	1.40390896836219
-4.8445975866203E-4	1.40001916312786
-4.8845975866203E-4	1.39496289472611
-4.9245975866203E-4	1.39005040088279
-4.9645975866203E-4	1.38527636692896
-4.9945975866203E-4	1.38178357524671
-5.0345975866203E-4	1.37723942563771
-5.0745975866203E-4	1.37281978426382
-5.1145975866203E-4	1.36851985946768
-5.1545975866203E-4	1.36433502251535
-5.1845975866203E-4	1.3612692306995
-5.2245975866203E-4	1.35727516204295
-5.2645975866203E-4	1.35338431578281
-5.3045975866203E-4	1.34959269168558
-5.3345975866203E-4	1.34681177478269
-5.3745975866203E-4	1.34318465768188
-5.4145975866203E-4	1.33964660139756
-5.4545975866203E-4	1.33619420458086
-5.4845975866203E-4	1.33365915921625
-5.5245975866203E-4	1.3303489281874
-5.5645975866203E-4	1.32711575733141
-5.6045975866203E-4	1.32395677839769
-5.6345975866203E-4	1.32163458038882
-5.6745975866203E-4	1.31859892199288
-5.7145975866203E-4	1.31563021923885
-5.7545975866203E-4	1.31272606175231
-5.7945975866203E-4	1.30988414876286
-5.8245975866203E-4	1.30779223702569
-5.8645975866203E-4	1.3050540274345
-5.9045975866203E-4	1.30237225978817
-5.9445975866203E-4	1.29974500073969
-5.9745975866203E-4	1.2978092139366
-6.0145975866203E-4	1.29527295241596
-6.0545975866203E-4	1.29278631926342
-6.0945975866203E-4	1.29034768643629
-6.1245975866203E-4	1.28854927343158
-6.1645975866203E-4	1.28619093857615
-6.2045975866203E-4	1.28387648808992
-6.2445975866203E-4	1.28160454639935
-6.2845975866203E-4	1.2793737974749
-6.3145975866203E-4	1.27772700884481
-6.3545975866203E-4	1.27556534912426
-6.3945975866203E-4	1.27344154637388
-6.4345975866203E-4	1.2713544825771
-6.4645975866203E-4	1.26981264851711
-6.5045975866203E-4	1.26778732683297
-6.5445975866203E-4	1.26579590348061
-6.5845975866203E-4	1.26383742399982
-6.6145975866203E-4	1.2623896314748
-6.6545975866203E-4	1.26048662220112
-6.6945975866203E-4	1.25861412554448
-6.7345975866203E-4	1.2567713224144
-6.7745975866203E-4	1.25495742574347
-6.8045975866203E-4	1.25361551686441
-6.8445975866203E-4	1.25185040346288
-6.8845975866203E-4	1.25011218488723
-6.9245975866203E-4	1.24840018105592
-6.9545975866203E-4	1.24713298684651
-6.9945975866203E-4	1.24546529804404
-7.0345975866203E-4	1.2438220810904
-7.0745975866203E-4	1.24220274512616
-7.1045975866203E-4	1.24100357161095
-7.1445975866203E-4	1.23942466891064
-7.1845975866203E-4	1.23786812887328
-7.2245975866203E-4	1.2363334353575
-7.2545975866203E-4	1.23519645158687
-7.2945975866203E-4	1.23369880068804
-7.3345975866203E-4	1.23222166646253
-7.3745975866203E-4	1.23076459562715
-7.4145975866203E-4	1.22932714993656
-7.4445975866203E-4	1.22826168916989
-7.4845975866203E-4	1.2268575758776
-7.5245975866203E-4	1.22547195488514
-7.5645975866203E-4	1.22410443878622
-7.5945975866203E-4	1.22309045690087
-7.6345975866203E-4	1.22175372861085
-7.6745975866203E-4	1.22043410129082
-7.7145975866203E-4	1.21913123076525
-7.7445975866203E-4	1.21816487336393
-7.7845975866203E-4	1.21689053016038
-7.8245975866203E-4	1.21563204973251
-7.8645975866203E-4	1.21438912485566
-7.9045975866203E-4	1.21316145723547
-7.9345975866203E-4	1.21225054450214
-7.9745975866203E-4	1.21104888493452
-8.0145975866203E-4	1.20986170556444
-8.0545975866203E-4	1.2086887385961
-8.0845975866203E-4	1.20781818334705
-8.1245975866203E-4	1.20666946580984
-8.1645975866203E-4	1.20553426157621
-8.2045975866203E-4	1.20441232920797
-8.2345975866203E-4	1.20357944798074
-8.2745975866203E-4	1.20248017959166
-8.3145975866203E-4	1.20139355150982
-8.3545975866203E-4	1.20031934518809
-8.3845975866203E-4	1.19952171391602
-8.4245975866203E-4	1.19846873650162
