# Supplementary material for: Superconducting spintronic heat engine
Source: Nat Commun. 2024 Jun 6;15:4823. doi: 10.1038/s41467-024-49052-z (PMC11156981; doi:10.1038/s41467-024-49052-z)
Supplement: Supplementary file 4 — Supplementary Data 1 [file 41467_2024_49052_MOESM4_ESM.zip › Data/Figure 1f neg.dat]

-0.035	1.6847321E-5	1.766148E-5
-0.034	1.7152928E-5	1.7681603E-5
-0.033	1.7110938E-5	1.7762117E-5
-0.032	1.6557694E-5	1.766203E-5
-0.031	1.6927205E-5	1.7372652E-5
-0.03	1.6332046E-5	1.7226758E-5
-0.029	1.6313155E-5	1.7436506E-5
-0.028	1.581294E-5	1.7040817E-5
-0.027	1.5518723E-5	1.6954279E-5
-0.026	1.5541784E-5	1.7049407E-5
-0.025	1.5379588E-5	1.6403254E-5
-0.024	1.5138726E-5	1.6356484E-5
-0.023	1.4791087E-5	1.6285917E-5
-0.022	1.475196E-5	1.6311574E-5
-0.021	1.45786E-5	1.6339341E-5
-0.02	1.3955328E-5	1.6056217E-5
-0.019	1.3195205E-5	1.6192302E-5
-0.018	1.2718833E-5	1.6021836E-5
-0.017	1.261144E-5	1.6011108E-5
-0.016	1.1982959E-5	1.5071711E-5
-0.015	1.0979239E-5	1.5195965E-5
-0.014	9.883812E-6	1.5117854E-5
-0.013	9.255768E-6	1.502574E-5
-0.012	9.254691E-6	1.4444271E-5
-0.011	9.592375E-6	1.4610282E-5
-0.01	9.845642E-6	1.4370747E-5
-0.009	1.1180734E-5	1.4198944E-5
-0.008	1.3067289E-5	1.3668616E-5
-0.007	1.4452142E-5	1.3884049E-5
-0.00600000000000001	1.4204778E-5	1.389978E-5
-0.005	1.4352874E-5	1.391193E-5
-0.00400000000000001	1.3981536E-5	1.3815604E-5
-0.003	1.3961605E-5	1.3747819E-5
-0.002	1.4024141E-5	1.3346478E-5
-1E-3	1.3904121E-5	1.3495868E-5
0	1.3852428E-5	1.3760966E-5
1E-3	1.3274562E-5	1.354208E-5
0.00199999999999999	1.3590846E-5	1.3593329E-5
0.00299999999999999	1.3445718E-5	1.3787751E-5
0.004	1.3884765E-5	1.3269298E-5
0.005	1.4015509E-5	1.3319938E-5
0.006	1.4088425E-5	1.3211518E-5
0.007	1.4212226E-5	1.3305961E-5
0.008	1.4486602E-5	1.312035E-5
0.009	1.408369E-5	1.2390165E-5
0.01	1.4131927E-5	1.0935496E-5
0.011	1.4482465E-5	1.0224175E-5
0.012	1.482011E-5	9.913982E-6
0.013	1.4993152E-5	1.0697891E-5
0.014	1.4838779E-5	1.1304738E-5
0.015	1.5041815E-5	1.2512898E-5
0.016	1.5075982E-5	1.333716E-5
0.017	1.5400017E-5	1.3566731E-5
0.018	1.5369814E-5	1.3726106E-5
0.019	1.5779529E-5	1.4600864E-5
0.02	1.5246284E-5	1.4774523E-5
0.021	1.6242443E-5	1.49854E-5
0.022	1.6162043E-5	1.5632956E-5
0.023	1.6517095E-5	1.5366651E-5
0.024	1.6479473E-5	1.5258803E-5
0.025	1.6748144E-5	1.6206694E-5
0.026	1.6482442E-5	1.6436145E-5
0.027	1.6843114E-5	1.6670353E-5
0.028	1.7114909E-5	1.6843683E-5
0.029	1.7296413E-5	1.6561258E-5
0.03	1.7534748E-5	1.7225249E-5
0.031	1.7549297E-5	1.7034933E-5
0.032	1.7791157E-5	1.7225044E-5
0.033	1.8112686E-5	1.71887E-5
0.034	1.7456178E-5	1.7284085E-5
0.035	1.7789405E-5	1.8029212E-5
