# Supplementary material for: Superconducting spintronic heat engine
Source: Nat Commun. 2024 Jun 6;15:4823. doi: 10.1038/s41467-024-49052-z (PMC11156981; doi:10.1038/s41467-024-49052-z)
Supplement: Supplementary file 4 — Supplementary Data 1 [file 41467_2024_49052_MOESM4_ESM.zip › Data/Figure 1f pos.dat]

-0.035	1.8230262E-5	1.7900238E-5
-0.034	1.8028562E-5	1.7668419E-5
-0.033	1.8132082E-5	1.7558108E-5
-0.032	1.7935439E-5	1.7608375E-5
-0.031	1.8009851E-5	1.7569502E-5
-0.03	1.7986158E-5	1.7670148E-5
-0.029	1.7864609E-5	1.7348705E-5
-0.028	1.7894877E-5	1.7464937E-5
-0.027	1.7985622E-5	1.7291496E-5
-0.026	1.8011036E-5	1.7303981E-5
-0.025	1.7978701E-5	1.7391396E-5
-0.024	1.7955222E-5	1.7173267E-5
-0.023	1.7865477E-5	1.7201162E-5
-0.022	1.7883749E-5	1.6929163E-5
-0.021	1.8267336E-5	1.6894188E-5
-0.02	1.8156173E-5	1.6850585E-5
-0.019	1.8411531E-5	1.6874464E-5
-0.018	1.8772186E-5	1.6789976E-5
-0.017	1.8883373E-5	1.699843E-5
-0.016	1.99753E-5	1.7214576E-5
-0.015	2.1404314E-5	1.6966969E-5
-0.014	2.2704693E-5	1.6589421E-5
-0.013	2.4070384E-5	1.6599644E-5
-0.012	2.4611231E-5	1.683641E-5
-0.011	2.4639021E-5	1.6795543E-5
-0.01	2.490533E-5	1.7112586E-5
-0.009	2.4204124E-5	1.7222362E-5
-0.008	2.3506695E-5	1.7132855E-5
-0.007	2.1902386E-5	1.6861163E-5
-0.00600000000000001	2.106465E-5	1.7047279E-5
-0.005	2.0087793E-5	1.7184816E-5
-0.00400000000000001	1.9800795E-5	1.7338806E-5
-0.003	1.9875142E-5	1.7449079E-5
-0.002	1.8974389E-5	1.754082E-5
-1E-3	1.9249945E-5	1.7986829E-5
0	1.8616688E-5	1.7599439E-5
1E-3	1.8859834E-5	1.795436E-5
0.00199999999999999	1.8432474E-5	1.8644829E-5
0.00299999999999999	1.81747E-5	1.9118001E-5
0.004	1.8448326E-5	1.9684277E-5
0.005	1.7921633E-5	1.9773101E-5
0.006	1.7737146E-5	2.0716983E-5
0.007	1.7839109E-5	2.1364713E-5
0.008	1.7342566E-5	2.253102E-5
0.009	1.7778028E-5	2.3749463E-5
0.01	1.7562645E-5	2.4757152E-5
0.011	1.7660867E-5	2.4705115E-5
0.012	1.7391818E-5	2.4508332E-5
0.013	1.7246271E-5	2.3325714E-5
0.014	1.7503212E-5	2.2238881E-5
0.015	1.7204232E-5	2.0628255E-5
0.016	1.7676342E-5	1.9443927E-5
0.017	1.7710219E-5	1.9069985E-5
0.018	1.7559243E-5	1.9119644E-5
0.019	1.7500939E-5	1.8374695E-5
0.02	1.7270505E-5	1.8355447E-5
0.021	1.7530036E-5	1.8329935E-5
0.022	1.7606028E-5	1.7986524E-5
0.023	1.7804735E-5	1.8216864E-5
0.024	1.7441845E-5	1.8234301E-5
0.025	1.7631501E-5	1.7644772E-5
0.026	1.7779925E-5	1.7759994E-5
0.027	1.7939854E-5	1.7695299E-5
0.028	1.7570067E-5	1.7947707E-5
0.029	1.7658945E-5	1.7842691E-5
0.03	1.8028045E-5	1.793323E-5
0.031	1.7922906E-5	1.7804393E-5
0.032	1.7847191E-5	1.8065022E-5
0.033	1.8019007E-5	1.7857352E-5
0.034	1.7901425E-5	1.8044064E-5
0.035	1.8084587E-5	1.7776049E-5
