# Supplementary material for: Superconducting spintronic heat engine
Source: Nat Commun. 2024 Jun 6;15:4823. doi: 10.1038/s41467-024-49052-z (PMC11156981; doi:10.1038/s41467-024-49052-z)
Supplement: Supplementary file 4 — Supplementary Data 1 [file 41467_2024_49052_MOESM4_ESM.zip › Data/Figure 2b.dat]

0	1.3342E-6	2.0084E-6	1.66708272398129E-7
1E-6	-1.1E-4	1.14E-4	5.73662772398126E-7
2E-6	-2.23E-4	2.27E-4	2.27025772398124E-7
3E-6	-3.35E-4	3.4E-4	3.36495772398125E-7
4E-6	-4.47E-4	4.52E-4	2.97625272398125E-7
5E-6	-5.6E-4	5.65E-4	7.79773772398121E-7
6E-6	-6.72E-4	6.78E-4	1.03255927239812E-6
7E-6	-7.84E-4	7.92E-4	9.01316272398123E-7
8E-6	-8.96E-4	9.05E-4	3.8995777239813E-7
9E-6	-0.001008	0.001019	1.08043677239812E-6
1E-5	-0.00112	0.001132	1.18018477239813E-6
1.1E-5	-0.001233	0.001245	1.24933777239813E-6
1.2E-5	-0.001345	0.001359	1.42590527239813E-6
1.3E-5	-0.001457	0.001472	1.35315027239813E-6
1.4E-5	-0.001569	0.001586	2.01008127239813E-6
1.5E-5	-0.001681	0.001699	2.02814777239813E-6
1.6E-5	-0.001793	0.001812	2.33148477239813E-6
1.7E-5	-0.001906	0.001926	2.72554577239813E-6
1.8E-5	-0.002018	0.00204	2.26217877239812E-6
1.9E-5	-0.00213	0.002153	3.27401477239812E-6
2E-5	-0.002243	0.002266	3.00131127239813E-6
2.1E-5	-0.002355	0.002379	3.16437327239813E-6
2.2E-5	-0.002467	0.002492	3.30952827239813E-6
2.3E-5	-0.002579	0.002606	3.60185677239813E-6
2.4E-5	-0.002692	0.002719	4.10860927239813E-6
2.5E-5	-0.002804	0.002832	4.07607327239812E-6
2.6E-5	-0.002917	0.002945	4.53629677239813E-6
2.7E-5	-0.003029	0.003059	5.02973227239813E-6
2.8E-5	-0.003141	0.003172	5.10833677239812E-6
2.9E-5	-0.003254	0.003285	5.53799027239813E-6
3E-5	-0.003366	0.003398	6.32188827239813E-6
3.1E-5	-0.003479	0.003511	5.66598027239813E-6
3.2E-5	-0.003592	0.003624	6.08832377239813E-6
3.3E-5	-0.003704	0.003737	6.09822327239813E-6
3.4E-5	-0.003817	0.00385	6.87933877239813E-6
3.5E-5	-0.00393	0.003963	7.00302677239813E-6
3.6E-5	-0.004042	0.004076	6.81344477239813E-6
3.7E-5	-0.004155	0.004189	7.19769627239813E-6
3.8E-5	-0.004268	0.004302	7.10085077239813E-6
3.9E-5	-0.004381	0.004415	7.85755977239813E-6
4E-5	-0.004494	0.004528	7.83808227239813E-6
4.1E-5	-0.004607	0.004641	8.31520477239813E-6
4.2E-5	-0.004719	0.004754	8.84167277239813E-6
4.3E-5	-0.004832	0.004866	8.69134177239813E-6
4.4E-5	-0.004945	0.004979	9.17497177239812E-6
4.5E-5	-0.005058	0.005092	9.39604677239812E-6
4.6E-5	-0.005171	0.005205	9.33577677239814E-6
4.7E-5	-0.005284	0.005318	9.36324727239813E-6
4.8E-5	-0.005397	0.00543	1.00839672723981E-5
4.9E-5	-0.00551	0.005543	8.97299877239813E-6
5E-5	-0.005623	0.005655	1.02164982723981E-5
