# Supplementary material for: Superconducting spintronic heat engine
Source: Nat Commun. 2024 Jun 6;15:4823. doi: 10.1038/s41467-024-49052-z (PMC11156981; doi:10.1038/s41467-024-49052-z)
Supplement: Supplementary file 4 — Supplementary Data 1 [file 41467_2024_49052_MOESM4_ESM.zip › Data/Figure 2c down.dat]

-0.02	1.33469E-5
-0.0195	1.341845E-5
-0.019	1.329815E-5
-0.0185	1.31905E-5
-0.018	1.31443E-5
-0.0175	1.30854E-5
-0.017	1.30499E-5
-0.0165	1.297935E-5
-0.016	1.26866E-5
-0.0155	1.263785E-5
-0.015	1.275E-5
-0.0145	1.261605E-5
-0.014	1.249695E-5
-0.0135	1.251825E-5
-0.013	1.213595E-5
-0.0125	1.221365E-5
-0.012	1.229485E-5
-0.0115	1.23167E-5
-0.011	1.248575E-5
-0.0105	1.21009E-5
-0.01	1.20121E-5
-0.0095	1.16298E-5
-0.009	1.17054E-5
-0.0085	1.16587E-5
-0.008	1.167445E-5
-0.0075	1.122265E-5
-0.007	1.12054E-5
-0.0065	1.135615E-5
-0.006	1.156275E-5
-0.0055	1.115055E-5
-0.005	1.11602E-5
-0.0045	1.096875E-5
-0.004	1.137795E-5
-0.0035	1.113735E-5
-0.003	1.11521E-5
-0.0025	1.070885E-5
-0.002	1.14582E-5
-0.0015	1.118505E-5
-1E-3	1.07444E-5
-5E-4	1.057075E-5
0	1.01433E-5
5E-4	9.6945E-6
1E-3	9.51425E-6
0.0015	9.2528E-6
0.002	8.72025E-6
0.0025	8.34865E-6
0.003	7.83235E-6
0.0035	7.31855E-6
0.004	6.5581E-6
0.0045	5.79855E-6
0.005	5.20965E-6
0.0055	4.52685E-6
0.006	3.62725E-6
0.0065	2.6124E-6
0.007	1.4691E-6
0.0075	5.05500000000001E-7
0.008	-5.85000000000002E-7
0.0085	-1.70695E-6
0.009	-2.2055E-6
0.0095	-1.67345E-6
0.01	-6.58100000000003E-7
0.0105	3.90695E-6
0.011	4.57405E-6
0.0115	6.16665E-6
0.012	6.818E-6
0.0125	7.72875E-6
0.013	8.4116E-6
0.0135	9.33965E-6
0.014	9.8428E-6
0.0145	1.02987E-5
0.015	1.06459E-5
0.0155	1.10175E-5
0.016	1.11673E-5
0.0165	1.13881E-5
0.017	1.1839E-5
0.0175	1.201005E-5
0.018	1.23314E-5
0.0185	1.23637E-5
0.019	1.252515E-5
0.0195	1.260635E-5
0.02	1.270115E-5
0.02	1.288335E-5
0.0195	1.27788E-5
0.019	1.266355E-5
0.0185	1.31098E-5
0.018	1.283055E-5
0.0175	1.286985E-5
0.017	1.28003E-5
0.0165	1.288455E-5
0.016	1.28325E-5
0.0155	1.253855E-5
0.015	1.2537E-5
0.0145	1.26274E-5
0.014	1.242785E-5
0.0135	1.242985E-5
0.013	1.249335E-5
0.0125	1.243495E-5
0.012	1.25832E-5
0.0115	1.224055E-5
0.011	1.22979E-5
0.0105	1.211615E-5
0.01	1.207605E-5
0.0095	1.161915E-5
0.009	1.18816E-5
0.0085	1.168365E-5
0.008	1.155665E-5
0.0075	1.177245E-5
0.007	1.17085E-5
0.0065	1.14455E-5
0.006	1.13536E-5
0.0055	1.122115E-5
0.005	1.130285E-5
0.0045	1.13323E-5
0.004	1.11861E-5
0.0035	1.101705E-5
0.003	1.07099E-5
0.0025	1.07896E-5
0.002	1.05251E-5
0.0015	1.045805E-5
1E-3	1.01149E-5
5E-4	9.99965E-6
0	9.88285E-6
-5E-4	9.51025E-6
-1E-3	9.2366E-6
-0.0015	8.65225E-6
-0.002	8.38365E-6
-0.0025	7.88665E-6
-0.003	7.1419E-6
-0.0035	6.2565E-6
-0.004	5.48075E-6
-0.0045	4.5705E-6
-0.005	3.3891E-6
-0.0055	2.1118E-6
-0.006	4.70999999999999E-7
-0.0065	-1.0475E-6
-0.007	-2.7543E-6
-0.0075	-3.83615E-6
-0.008	-4.4845E-6
-0.0085	-4.01895E-6
-0.009	-3.16705E-6
-0.0095	-2.22535E-6
-0.01	-1.1587E-6
-0.0105	1.21199999999998E-7
-0.011	9.16749999999998E-7
-0.0115	3.12615E-6
-0.012	4.42175E-6
-0.0125	5.8199E-6
-0.013	7.33885E-6
-0.0135	8.68325E-6
-0.014	9.8255E-6
-0.0145	1.20801E-5
-0.015	1.21705E-5
-0.0155	1.232835E-5
-0.016	1.244055E-5
-0.0165	1.26208E-5
-0.017	1.265785E-5
-0.0175	1.25274E-5
-0.018	1.268935E-5
-0.0185	1.27853E-5
-0.019	1.30655E-5
-0.0195	1.301015E-5
-0.02	1.31E-5
