# Supplementary material for: Superconducting spintronic heat engine
Source: Nat Commun. 2024 Jun 6;15:4823. doi: 10.1038/s41467-024-49052-z (PMC11156981; doi:10.1038/s41467-024-49052-z)
Supplement: Supplementary file 4 — Supplementary Data 1 [file 41467_2024_49052_MOESM4_ESM.zip › Data/Figure 2c up.dat]

0.17	3.4032449536222E-7
0.1695	3.48313907514751E-7
0.169	3.36093319667278E-7
0.1685	3.47342731819799E-7
0.168	3.32892143972326E-7
0.1675	2.93091556124854E-7
0.167	2.25135968277378E-7
0.1665	1.93930380429904E-7
0.166	9.43447925824313E-8
0.1655	8.42342047349563E-8
0.165	6.31086168874764E-8
0.1645	9.1933029040001E-8
0.164	9.63774411925346E-8
0.1635	1.70336853345059E-7
0.163	1.36351265497581E-7
0.1625	1.50110677650102E-7
0.162	1.78010089802636E-7
0.1615	1.80004501955154E-7
0.161	1.63273914107684E-7
0.1605	1.5405332626021E-7
0.16	2.01787738412736E-7
0.1595	2.36627150565254E-7
0.159	1.71266562717784E-7
0.1585	1.72290974870308E-7
0.158	1.36885387022839E-7
0.1575	1.72297991753581E-8
0.157	2.78192113278945E-8
0.1565	1.04686234804077E-8
0.156	-3.94319643670658E-8
0.1555	-6.41375522145386E-8
0.155	-8.01481400620062E-8
0.1545	-5.17637279094852E-8
0.154	-8.53943157569658E-8
0.1535	-1.5269990360443E-7
0.153	-8.31304914519082E-8
0.1525	-7.93210792993852E-8
0.152	-8.11166714686352E-9
0.1515	7.14377450056656E-8
0.151	1.1604715715819E-7
0.1505	2.27741569310718E-7
0.15	2.41885981463253E-7
0.1495	2.09255393615767E-7
0.149	2.24644805768301E-7
0.1485	2.1628421792082E-7
0.148	2.32708630073351E-7
0.1475	1.42763042225875E-7
0.147	5.15574543783983E-8
0.1465	1.17106866530931E-7
0.146	1.50426278683451E-7
0.1455	1.10260690835974E-7
0.145	1.78100102988497E-7
0.1445	7.24845151410227E-8
0.144	1.1209892729355E-7
0.1435	1.52203339446078E-7
0.143	1.55462751598596E-7
0.1425	1.4655216375113E-7
0.142	2.62881575903651E-7
0.1415	1.81410988056178E-7
0.141	1.27055400208711E-7
0.1405	1.77134812361225E-7
0.14	1.51169224513752E-7
0.1395	1.64568636666275E-7
0.139	1.49113048818813E-7
0.1385	1.83092460971332E-7
0.138	1.90211873123849E-7
0.1375	2.58716285276385E-7
0.137	2.3436069742891E-7
0.1365	2.76530109581433E-7
0.136	3.16849521733955E-7
0.1355	3.37288933886483E-7
0.135	3.08963346039014E-7
0.1345	2.67302758191534E-7
0.134	3.63162170344059E-7
0.1335	4.30501582496588E-7
0.133	4.75260994649109E-7
0.1325	4.47035406801634E-7
0.132	4.09399818954165E-7
0.1315	5.13169231106688E-7
0.131	4.84928643259211E-7
0.1305	5.96783055411744E-7
0.13	6.05372467564269E-7
0.1295	6.14231879716786E-7
0.129	7.36851291869313E-7
0.1285	6.80215704021843E-7
0.128	7.68415116174367E-7
0.1275	7.88434528326886E-7
0.127	8.54413940479421E-7
0.1265	9.69408352631949E-7
0.126	1.07746776478447E-6
0.1255	1.09707717693699E-6
0.125	1.13406158908952E-6
0.1245	1.12270600124204E-6
0.124	1.18963041339457E-6
0.1235	1.16633982554709E-6
0.123	1.21387423769963E-6
0.1225	1.27161864985215E-6
0.122	1.25777806200467E-6
0.1215	1.2615524741572E-6
0.121	1.35321688630973E-6
0.1205	1.35678129846225E-6
0.12	1.37867571061477E-6
0.1195	1.37702512276731E-6
0.119	1.43348953491983E-6
0.1185	1.40908894707235E-6
0.118	1.41482835922488E-6
0.1175	1.46713277137741E-6
0.117	1.53578718352993E-6
0.1165	1.56784159568245E-6
0.116	1.62104600783498E-6
0.1155	1.63895041998751E-6
0.115	1.70020483214002E-6
0.1145	1.73786924429256E-6
0.114	1.81542865644508E-6
0.1135	1.7931580685976E-6
0.113	1.81403748075013E-6
0.1125	1.73642689290266E-6
0.112	1.78752130505519E-6
0.1115	1.83227571720771E-6
0.111	1.88269012936024E-6
0.1105	1.96333454151276E-6
0.11	2.02265395366529E-6
0.1095	2.0658333658178E-6
0.109	2.13499777797034E-6
0.1085	2.16120219012286E-6
0.108	2.29427160227539E-6
0.1075	2.36806601442792E-6
0.107	2.39235042658043E-6
0.1065	2.48510983873296E-6
0.106	2.50195425088549E-6
0.1055	2.56754366303802E-6
0.105	2.59193807519054E-6
0.1045	2.64353748734306E-6
0.104	2.63904689949559E-6
0.1035	2.61502631164812E-6
0.103	2.70810072380065E-6
0.1025	2.83815513595316E-6
0.102	2.93804954810569E-6
0.1015	3.04615896025822E-6
0.101	3.14386337241075E-6
0.1005	3.27702278456327E-6
0.1	3.3148371967158E-6
0.0995	3.39948660886832E-6
0.099	3.48543102102084E-6
0.0985	3.56145543317337E-6
0.098	3.6554948453259E-6
0.0975	3.67860425747842E-6
0.097	3.68826866963095E-6
0.0965	3.75012308178348E-6
0.096	3.767702493936E-6
0.0955	3.85196190608852E-6
0.095	3.90674131824105E-6
0.0945	3.98317073039358E-6
0.094	4.0549201425461E-6
0.0935	4.13925955469862E-6
0.093	4.21614896685115E-6
0.0925	4.27181337900368E-6
0.092	4.3449827911562E-6
0.0915	4.37545220330873E-6
0.091	4.55915661546126E-6
0.0905	4.61200602761378E-6
0.09	4.6794654397663E-6
0.0895	4.73983985191883E-6
0.089	4.82343426407136E-6
0.0885	4.91522867622388E-6
0.088	4.84692308837641E-6
0.0875	4.92465750052893E-6
0.087	5.01280691268146E-6
0.0865	5.11259132483399E-6
0.086	5.19849573698651E-6
0.0855	5.25320014913904E-6
0.085	5.30859956129156E-6
0.0845	5.31557897344408E-6
0.084	5.34657338559661E-6
0.0835	5.47116279774914E-6
0.083	5.55368220990166E-6
0.0825	5.64224162205419E-6
0.082	5.67932103420671E-6
0.0815	5.77127544635923E-6
0.081	5.78588985851176E-6
0.0805	5.83776927066429E-6
0.08	5.81341368281681E-6
0.0795	5.91812809496935E-6
0.079	6.03495750712187E-6
0.0785	6.0000469192744E-6
0.078	6.11267633142692E-6
0.0775	6.20006574357944E-6
0.077	6.25301015573197E-6
0.0765	6.25165956788449E-6
0.076	6.31277398003702E-6
0.0755	6.35678839218954E-6
0.075	6.33701780434208E-6
0.0745	6.38105221649459E-6
0.074	6.53639662864712E-6
0.0735	6.62698604079965E-6
0.073	6.60984545295217E-6
0.0725	6.76555486510469E-6
0.072	6.85710427725722E-6
0.0715	6.92678868940975E-6
0.071	6.97098810156227E-6
0.0705	7.1119725137148E-6
0.07	7.23450692586733E-6
0.0695	7.30304133801986E-6
0.069	7.30962075017238E-6
0.0685	7.29969516232491E-6
0.068	7.37057457447743E-6
0.0675	7.45145398662995E-6
0.067	7.53956339878248E-6
0.0665	7.557972810935E-6
0.066	7.65922222308753E-6
0.0655	7.71355163524005E-6
0.065	7.75611604739258E-6
0.0645	7.84529045954511E-6
0.064	7.91282987169763E-6
0.0635	8.03168928385016E-6
0.063	8.10342369600269E-6
0.0625	8.1984231081552E-6
0.062	8.25840752030773E-6
0.0615	8.25692193246026E-6
0.061	8.35883134461279E-6
0.0605	8.27990575676532E-6
0.06	8.27830016891783E-6
0.0595	8.34049958107036E-6
0.059	8.37264399322289E-6
0.0585	8.37536840537541E-6
0.058	8.47265281752793E-6
0.0575	8.48657222968047E-6
0.057	8.61450164183298E-6
0.0565	8.57937605398551E-6
0.056	8.68580046613804E-6
0.0555	8.82751487829057E-6
0.055	8.94722929044309E-6
0.0545	9.02450370259561E-6
0.054	9.08745311474815E-6
0.0535	9.11591752690067E-6
0.053	9.2043869390532E-6
0.0525	9.34173135120572E-6
0.052	9.42145076335824E-6
0.0515	9.50696517551077E-6
0.051	9.6305495876633E-6
0.0505	9.69722899981583E-6
0.05	9.70049341196835E-6
0.0495	9.74665782412087E-6
0.049	9.8292222362734E-6
0.0485	9.91519664842592E-6
0.048	1.00205060605785E-5
0.0475	1.0042705472731E-5
0.047	1.00293298848835E-5
0.0465	1.0154334297036E-5
0.046	1.01894837091886E-5
0.0455	1.02228031213411E-5
0.045	1.03315675334936E-5
0.0445	1.04256069456461E-5
0.044	1.05149663577987E-5
0.0435	1.05500757699512E-5
0.043	1.06185651821037E-5
0.0425	1.06413895942562E-5
0.042	1.06790740064087E-5
0.0415	1.07331634185613E-5
0.041	1.07864478307138E-5
0.0405	1.09064722428663E-5
0.04	1.10248316550189E-5
0.0395	1.11526360671714E-5
0.039	1.11459454793239E-5
0.0385	1.12332348914764E-5
0.038	1.1321869303629E-5
0.0375	1.13960587157815E-5
0.037	1.1509088127934E-5
0.0365	1.16460175400865E-5
0.036	1.17266069522391E-5
0.0355	1.17456713643916E-5
0.035	1.18459707765441E-5
0.0345	1.18458651886966E-5
0.034	1.19212746008492E-5
0.0335	1.20074540130017E-5
0.033	1.20395584251542E-5
0.0325	1.20939978373067E-5
0.032	1.21375822494593E-5
0.0315	1.22066816616118E-5
0.031	1.22508260737643E-5
0.0305	1.23901004859168E-5
0.03	1.24859698980694E-5
0.0295	1.25241143102219E-5
0.029	1.26267287223744E-5
0.0285	1.26589431345269E-5
0.028	1.27191225466795E-5
0.0275	1.2685921958832E-5
0.027	1.27554513709845E-5
0.0265	1.2788410783137E-5
0.026	1.27987701952896E-5
0.0255	1.28946396074421E-5
0.025	1.29205440195946E-5
0.0245	1.29868134317471E-5
0.024	1.30755328438997E-5
0.0235	1.31496672560522E-5
0.023	1.32571066682047E-5
0.0225	1.32639860803572E-5
0.022	1.33042554925098E-5
0.0215	1.33743299046623E-5
0.021	1.34424343168148E-5
0.0205	1.34506287289674E-5
0.02	1.35132481411199E-5
0.0195	1.36507375532724E-5
0.019	1.37023369654249E-5
0.0185	1.37239763775774E-5
0.018	1.381888578973E-5
0.0175	1.39457102018825E-5
0.017	1.4088384614035E-5
0.0165	1.41022740261876E-5
0.016	1.40645034383401E-5
0.0155	1.41111478504926E-5
0.015	1.40903322626451E-5
0.0145	1.41413416747977E-5
0.014	1.41919660869502E-5
0.0135	1.42715954991027E-5
0.013	1.43412149112552E-5
0.0125	1.43387843234078E-5
0.012	1.43688587355603E-5
0.0115	1.43440581477128E-5
0.011	1.43802225598653E-5
0.0105	1.44345519720179E-5
0.01	1.44952413841704E-5
0.0095	1.44098607963229E-5
0.009	1.44944202084754E-5
0.0085	1.4354009620628E-5
0.008	1.43233640327805E-5
0.0075	1.4334748444933E-5
0.007	1.42828478570855E-5
0.0065	1.44394622692381E-5
0.006	1.45015366813906E-5
0.0055	1.44562660935431E-5
0.005	1.44656655056956E-5
0.0045	1.44332599178482E-5
0.004	1.43375643300007E-5
0.0035	1.42165587421532E-5
0.003	1.41979981543057E-5
0.0025	1.40565775664583E-5
0.002	1.39279969786108E-5
0.0015	1.38981113907633E-5
1E-3	1.37356708029159E-5
5E-4	1.37022402150684E-5
0	1.35941646272209E-5
-5E-4	1.34050240393734E-5
-1E-3	1.3303293451526E-5
-0.0015	1.31992478636785E-5
-0.002	1.3127837275831E-5
-0.0025	1.30470266879835E-5
-0.003	1.3025521100136E-5
-0.0035	1.30537205122886E-5
-0.004	1.30449899244411E-5
-0.0045	1.29706993365936E-5
-0.005	1.27860087487461E-5
-0.0055	1.24251331608987E-5
-0.006	1.17386025730512E-5
-0.0065	1.09604619852037E-5
-0.007	9.76264639735625E-6
-0.0075	8.20438580950878E-6
-0.008	6.11423522166131E-6
-0.0085	3.65733963381383E-6
-0.009	1.35700404596636E-6
-0.0095	-2.66946541881113E-7
-0.01	-8.87517129728589E-7
-0.0105	-7.96422717576066E-7
-0.011	-9.07383054235437E-8
-0.0115	8.98091106728986E-7
-0.012	2.04573551888151E-6
-0.0125	3.37520493103404E-6
-0.013	4.74301434318657E-6
-0.0135	6.07184875533909E-6
-0.014	7.38008816749161E-6
-0.0145	8.43228257964414E-6
-0.015	9.31059199179667E-6
-0.0155	1.01200064039492E-5
-0.016	1.07605658161017E-5
-0.0165	1.10947952282542E-5
-0.017	1.13889496404068E-5
-0.0175	1.15811740525593E-5
-0.018	1.17846234647118E-5
-0.0185	1.18711428768643E-5
-0.019	1.19674322890169E-5
-0.0195	1.20089217011694E-5
-0.02	1.21573861133219E-5
-0.0205	1.22013555254744E-5
-0.021	1.2291894937627E-5
-0.0215	1.23447193497795E-5
-0.022	1.2337068761932E-5
-0.0225	1.23662231740845E-5
-0.023	1.24588525862371E-5
-0.0235	1.24457119983896E-5
-0.024	1.24929014105421E-5
-0.0245	1.24517408226946E-5
-0.025	1.23937852348472E-5
-0.0255	1.23449146469997E-5
-0.026	1.24109840591522E-5
-0.0265	1.24430834713047E-5
-0.027	1.24592528834573E-5
-0.0275	1.24474872956098E-5
-0.028	1.24537017077623E-5
-0.0285	1.23928311199148E-5
-0.029	1.23141155320674E-5
-0.0295	1.21862049442199E-5
-0.03	1.22220093563724E-5
-0.0305	1.2131968768525E-5
-0.031	1.20834531806775E-5
-0.0315	1.203458259283E-5
-0.032	1.19155920049825E-5
-0.0325	1.19382114171351E-5
-0.033	1.20008208292876E-5
-0.0335	1.19451552414401E-5
-0.034	1.19580546535926E-5
-0.0345	1.19900140657452E-5
-0.035	1.19047434778977E-5
-0.0355	1.18490628900502E-5
-0.036	1.18482673022027E-5
-0.0365	1.18676867143553E-5
-0.037	1.17207211265078E-5
-0.0375	1.17307055386603E-5
-0.038	1.17289899508128E-5
-0.0385	1.16299543629654E-5
-0.039	1.15746937751179E-5
-0.0395	1.14790231872704E-5
-0.04	1.13647625994229E-5
-0.0405	1.12572570115755E-5
-0.041	1.1284181423728E-5
-0.0415	1.12596258358805E-5
-0.042	1.1174705248033E-5
-0.0425	1.12170696601856E-5
-0.043	1.10729490723381E-5
-0.0435	1.09231084844906E-5
-0.044	1.08885378966431E-5
-0.0445	1.07974873087957E-5
-0.045	1.06784117209482E-5
-0.0455	1.05711011331007E-5
-0.046	1.05181605452532E-5
-0.0465	1.04654349574058E-5
-0.047	1.03606643695583E-5
-0.0475	1.02585487817108E-5
-0.048	1.02091081938633E-5
-0.0485	1.01834976060159E-5
-0.049	1.01527470181684E-5
-0.0495	1.00704764303209E-5
-0.05	1.00051858424735E-5
-0.0505	1.0009220254626E-5
-0.051	9.9278646667785E-6
-0.0515	9.87096907893102E-6
-0.052	9.77818349108356E-6
-0.0525	9.67391790323607E-6
-0.053	9.6637823153886E-6
-0.0535	9.63466672754113E-6
-0.054	9.69338113969366E-6
-0.0545	9.66836555184618E-6
-0.055	9.6502899639987E-6
-0.0555	9.52233437615123E-6
-0.056	9.40720378830376E-6
-0.0565	9.30376320045628E-6
-0.057	9.1755526126088E-6
-0.0575	9.12880702476133E-6
-0.058	9.08663143691386E-6
-0.0585	8.96425584906638E-6
-0.059	8.9136752612189E-6
-0.0595	8.87638467337144E-6
-0.06	8.81897408552396E-6
-0.0605	8.80862349767649E-6
-0.061	8.80663290982901E-6
-0.0615	8.68211232198154E-6
-0.062	8.60343673413406E-6
-0.0625	8.48613614628658E-6
-0.063	8.43475555843911E-6
-0.0635	8.48189997059164E-6
-0.064	8.45262438274417E-6
-0.0645	8.3740937948967E-6
-0.065	8.29995320704922E-6
-0.0655	8.23082261920174E-6
-0.066	8.19514203135426E-6
-0.0665	8.1613514435068E-6
-0.067	8.07972585565932E-6
-0.0675	8.02025526781184E-6
-0.068	8.06332467996437E-6
-0.0685	7.95814909211689E-6
-0.069	7.86476850426942E-6
-0.0695	7.80507291642194E-6
-0.07	7.70643732857447E-6
-0.0705	7.66037174072699E-6
-0.071	7.50691615287952E-6
-0.0715	7.40959556503205E-6
-0.072	7.32062497718457E-6
-0.0725	7.2122543893371E-6
-0.073	7.19049880148962E-6
-0.0735	7.02028321364215E-6
-0.074	6.93462262579468E-6
-0.0745	6.8412120379472E-6
-0.075	6.88489145009972E-6
-0.0755	6.79839086225225E-6
-0.076	6.79511027440478E-6
-0.0765	6.7197496865573E-6
-0.077	6.65796909870983E-6
-0.0775	6.56641351086235E-6
-0.078	6.44022792301488E-6
-0.0785	6.3193523351674E-6
-0.079	6.18113674731993E-6
-0.0795	6.08358115947245E-6
-0.08	5.95009057162498E-6
-0.0805	5.83192998377751E-6
-0.081	5.75939439593004E-6
-0.0815	5.66513880808256E-6
-0.082	5.59596322023508E-6
-0.0825	5.49098763238761E-6
-0.083	5.40140204454013E-6
-0.0835	5.37415645669265E-6
-0.084	5.34304586884519E-6
-0.0845	5.32263528099771E-6
-0.085	5.23583969315024E-6
-0.0855	5.23575910530276E-6
-0.086	5.13149351745529E-6
-0.0865	5.06328292960782E-6
-0.087	5.00222734176034E-6
-0.0875	4.94061175391286E-6
-0.088	4.84355116606539E-6
-0.0885	4.78748057821792E-6
-0.089	4.66809499037044E-6
-0.0895	4.53159940252297E-6
-0.09	4.3532588146755E-6
-0.0905	4.25742822682801E-6
-0.091	4.20860763898054E-6
-0.0915	4.16916205113307E-6
-0.092	4.08781146328559E-6
-0.0925	4.04990087543812E-6
-0.093	4.00784028759064E-6
-0.0935	3.99149969974317E-6
-0.094	3.89720411189569E-6
-0.0945	3.82533352404822E-6
-0.095	3.76193793620075E-6
-0.0955	3.66925234835327E-6
-0.096	3.69825176050579E-6
-0.0965	3.62638617265833E-6
-0.097	3.53431558481085E-6
-0.0975	3.45792999696337E-6
-0.098	3.4284444091159E-6
-0.0985	3.36033382126843E-6
-0.099	3.25364823342095E-6
-0.0995	3.09820264557347E-6
-0.1	3.046392057726E-6
-0.1005	3.02117146987853E-6
-0.101	2.96158588203105E-6
-0.1015	2.86824529418358E-6
-0.102	2.83049470633611E-6
-0.1025	2.75005411848862E-6
-0.103	2.77529853064116E-6
-0.1035	2.72677794279368E-6
-0.104	2.5803223549462E-6
-0.1045	2.48612176709873E-6
-0.105	2.47121617925125E-6
-0.1055	2.41624559140378E-6
-0.106	2.36083000355631E-6
-0.1065	2.28657441570883E-6
-0.107	2.19956382786137E-6
-0.1075	2.22512824001388E-6
-0.108	2.21097765216641E-6
-0.1085	2.17871706431893E-6
-0.109	2.09258147647146E-6
-0.1095	2.09224088862398E-6
-0.11	2.00565530077651E-6
-0.1105	1.99470971292904E-6
-0.111	1.89108912508157E-6
-0.1115	1.79655853723408E-6
-0.112	1.79935294938661E-6
-0.1125	1.72885236153914E-6
-0.113	1.58967177369167E-6
-0.1135	1.55624118584419E-6
-0.114	1.55656559799672E-6
-0.1145	1.49180501014924E-6
-0.115	1.46571442230177E-6
-0.1155	1.48239883445429E-6
-0.116	1.39361824660682E-6
-0.1165	1.38205265875934E-6
-0.117	1.36979207091187E-6
-0.1175	1.30840648306439E-6
-0.118	1.26658589521692E-6
-0.1185	1.21004530736945E-6
-0.119	1.23867471952197E-6
-0.1195	1.1554441316745E-6
-0.12	1.12880354382703E-6
-0.1205	1.12115795597955E-6
-0.121	1.10142236813207E-6
-0.1215	1.1073817802846E-6
-0.122	9.83796192437123E-7
-0.1225	9.71760604589642E-7
-0.123	9.89140016742179E-7
-0.1235	8.59989428894698E-7
-0.124	9.42563841047222E-7
-0.1245	8.69223253199748E-7
-0.125	7.67302665352275E-7
-0.1255	7.15182077504802E-7
-0.126	6.99141489657325E-7
-0.1265	6.76425901809856E-7
-0.127	7.17410313962377E-7
-0.1275	6.80029726114906E-7
-0.128	7.00549138267425E-7
-0.1285	7.08478550419959E-7
-0.129	6.42862962572484E-7
-0.1295	6.51347374725008E-7
-0.13	5.41356786877532E-7
-0.1305	4.51116199030056E-7
-0.131	3.74415611182578E-7
-0.1315	3.11485023335108E-7
-0.132	1.93314435487635E-7
-0.1325	2.31808847640166E-7
-0.133	1.67453259792684E-7
-0.1335	8.40126719452087E-8
-0.134	5.23470840977369E-8
-0.1345	3.45264962502646E-8
-0.135	7.1010908402783E-8
-0.1355	9.45353205553164E-8
-0.136	9.93797327078372E-8
-0.1365	8.33591448603621E-8
-0.137	5.15935570128901E-8
-0.1375	1.40629691654146E-8
-0.138	2.40773813179447E-8
-0.1385	4.11467934704602E-8
-0.139	5.40612056229967E-8
-0.1395	3.22406177755224E-8
-0.14	7.917502992804E-8
-0.1405	-7.37055791943559E-9
-0.141	-7.94811457669043E-8
-0.1415	-1.08211733614381E-7
-0.142	-1.12722321461857E-7
-0.1425	-8.43129093093276E-8
-0.143	-1.36993497156799E-7
-0.1435	-8.58590850042791E-8
-0.144	-5.92646728517546E-8
-0.1445	-3.48102606992307E-8
-0.145	-1.19865848546704E-7
-0.1455	-1.02471436394179E-7
-0.146	-2.8017024241654E-8
-0.1465	2.08273879108752E-8
-0.147	2.24768000633962E-8
-0.1475	1.51162122159238E-8
-0.148	-4.55693756315452E-8
-0.1485	-3.11849634790279E-8
-0.149	-5.06605513265007E-8
-0.1495	-2.49611391739711E-8
-0.15	-1.39667270214469E-8
-0.1505	6.11376851310762E-8
-0.151	9.31870972836028E-8
-0.1515	6.66065094361344E-8
-0.152	5.86559215886546E-8
-0.1525	4.35953337411721E-8
-0.153	5.43647458937009E-8
-0.1535	-1.85708419537713E-8
-0.154	-2.31114298012429E-8
-0.1545	1.07429823512744E-8
-0.155	1.26473945038065E-8
-0.1555	6.8441806656334E-8
-0.156	6.40912188088553E-8
-0.1565	8.61006309613776E-8
-0.157	2.60350431139112E-8
-0.1575	5.49244552664336E-8
-0.158	3.71386741895659E-9
-0.1585	3.99032795714882E-8
-0.159	3.93976917240143E-8
-0.1595	-2.97289612346101E-9
-0.16	-6.80884839709418E-8
-0.1605	-7.16190718184105E-8
-0.161	-1.1424965966589E-7
-0.1615	-1.28135247513365E-7
-0.162	-1.37570835360827E-7
-0.1625	-8.76914232083134E-8
-0.163	-1.23317011055784E-7
-0.1635	-1.50152598903264E-7
-0.164	-9.85831867507338E-8
-0.1645	-1.41488774598206E-7
-0.165	-8.8929362445681E-8
-0.1655	-1.01899950293153E-7
-0.166	-9.92105381406269E-8
-0.1665	-8.72111259881069E-8
-0.167	-7.41117138355846E-8
-0.1675	-7.72423016830524E-8
-0.168	-1.17677889530528E-7
-0.1685	-7.63884773780054E-8
-0.169	-8.82440652254737E-8
-0.1695	-7.97996530729518E-8
-0.17	-1.04010240920431E-7
-0.17	-1.24085828767905E-7
-0.1695	-7.39714166153748E-8
-0.169	-1.01412004462849E-7
-0.1685	-1.2332759231033E-7
-0.168	-1.12223180157805E-7
-0.1675	-9.73987680052704E-8
-0.167	-6.15893558527518E-8
-0.1665	-5.82149437002254E-8
-0.166	-1.34205315476949E-8
-0.1655	-1.25911193951703E-8
-0.165	-1.07917072426524E-8
-0.1645	-7.16229509012173E-9
-0.164	4.32571170624025E-8
-0.1635	2.41865292149309E-8
-0.163	7.33509413674554E-8
-0.1625	1.39270353519986E-7
-0.162	1.56044765672502E-7
-0.1615	1.93534177825029E-7
-0.161	1.26568589977555E-7
-0.1605	1.09313002130081E-7
-0.16	1.1291241428261E-7
-0.1595	7.8296826435135E-8
-0.159	4.81662385876621E-8
-0.1585	4.31256507401894E-8
-0.158	8.67550628927062E-8
-0.1575	7.71447504523386E-9
-0.157	5.07938871977664E-8
-0.1565	1.05538299350288E-7
-0.156	1.0584771150281E-7
-0.1555	1.00282123655335E-7
-0.155	1.35391535807865E-7
-0.1545	1.6789094796039E-7
-0.154	2.02235360112914E-7
-0.1535	1.64069772265442E-7
-0.153	2.07954184417969E-7
-0.1525	2.06503596570484E-7
-0.152	2.43023008723018E-7
-0.1515	2.52177420875542E-7
-0.151	2.22801833028068E-7
-0.1505	1.52046245180592E-7
-0.15	6.3525657333121E-8
-0.1495	9.02500694856478E-8
-0.149	-1.90955183618371E-8
-0.1485	-1.4656106209304E-8
-0.148	-2.62566940567748E-8
-0.1475	-3.05172819042539E-8
-0.147	-1.16578697517352E-8
-0.1465	-4.58534575992011E-8
-0.146	-1.04490454466769E-8
-0.1455	-1.16096332941493E-8
-0.145	3.87897788583668E-8
-0.1445	-9.1258089890966E-9
-0.144	-4.33863968365738E-8
-0.1435	-3.59669846840557E-8
-0.143	-2.70425725315205E-8
-0.1425	-7.07531603790015E-8
-0.142	-9.57037482264779E-8
-0.1415	-7.56193360739548E-8
-0.141	-1.00639923921416E-7
-0.1405	-7.45905117688955E-8
-0.14	-1.00606099616372E-7
-0.1395	-1.05211687463848E-7
-0.139	-9.63122753113145E-8
-0.1385	-1.38622863158792E-7
-0.138	-1.01393451006276E-7
-0.1375	-5.78240388537432E-8
-0.137	-1.21274626701223E-7
-0.1365	-1.11965214548694E-7
-0.136	-7.24408023961667E-8
-0.1355	-4.86513902436351E-8
-0.135	-7.61519780911137E-8
-0.1345	-5.50675659385952E-8
-0.134	-4.7833153786063E-8
-0.1335	-1.11237416335357E-8
-0.133	5.33706705189838E-8
-0.1325	1.85315082671512E-7
-0.132	1.94464494824036E-7
-0.1315	2.22258906976557E-7
-0.131	2.18423319129087E-7
-0.1305	2.57327731281612E-7
-0.13	2.43472143434139E-7
-0.1295	1.9634155558667E-7
-0.129	1.37005967739193E-7
-0.1285	1.0658037989172E-7
-0.128	1.73614792044241E-7
-0.1275	2.87154204196763E-7
-0.127	3.56418616349298E-7
-0.1265	3.48763028501818E-7
-0.126	4.51642440654346E-7
-0.1255	4.58511852806866E-7
-0.125	5.28576264959396E-7
-0.1245	6.35280677111921E-7
-0.124	6.48505089264445E-7
-0.1235	6.92734501416977E-7
-0.123	7.79318913569497E-7
-0.1225	7.63013325722022E-7
-0.122	8.15577737874547E-7
-0.1215	9.11232150027078E-7
-0.121	9.82631562179599E-7
-0.1205	1.01405597433212E-6
-0.12	1.02856538648466E-6
-0.1195	1.20062979863718E-6
-0.119	1.2755842107897E-6
-0.1185	1.31288362294222E-6
-0.118	1.26118303509475E-6
-0.1175	1.30075244724728E-6
-0.117	1.36011685939981E-6
-0.1165	1.41125127155233E-6
-0.116	1.48564568370485E-6
-0.1155	1.56898009585738E-6
-0.115	1.5729095080099E-6
-0.1145	1.60504392016243E-6
-0.114	1.68986833231495E-6
-0.1135	1.70387274446748E-6
-0.113	1.80209715662001E-6
-0.1125	1.89583656877254E-6
-0.112	1.99535098092506E-6
-0.1115	2.02765539307758E-6
-0.111	2.08077980523011E-6
-0.1105	2.10414421738263E-6
-0.11	2.20342362953516E-6
-0.1095	2.27700804168769E-6
-0.109	2.20426245384022E-6
-0.1085	2.24979686599273E-6
-0.108	2.31561127814526E-6
-0.1075	2.36661069029779E-6
-0.107	2.44522010245032E-6
-0.1065	2.50974951460284E-6
-0.106	2.48139392675536E-6
-0.1055	2.58167833890789E-6
-0.105	2.67669775106042E-6
-0.1045	2.82864716321294E-6
-0.104	2.81891157536547E-6
-0.1035	2.90336098751799E-6
-0.103	2.95917539967052E-6
-0.1025	3.01661981182304E-6
-0.102	3.02998422397557E-6
-0.1015	3.0734236361281E-6
-0.101	3.11861804828062E-6
-0.1005	3.17812246043315E-6
-0.1	3.25071687258567E-6
-0.0995	3.21217628473819E-6
-0.099	3.22131569689072E-6
-0.0985	3.22001010904325E-6
-0.098	3.34532452119577E-6
-0.0975	3.4357089333483E-6
-0.097	3.56881834550083E-6
-0.0965	3.62075775765335E-6
-0.096	3.64097716980587E-6
-0.0955	3.7247065819584E-6
-0.095	3.80305099411092E-6
-0.0945	3.83483540626345E-6
-0.094	3.91228981841598E-6
-0.0935	4.0108892305685E-6
-0.093	4.08168364272103E-6
-0.0925	4.09716805487356E-6
-0.092	4.18477246702607E-6
-0.0915	4.3343018791786E-6
-0.091	4.50083129133113E-6
-0.0905	4.56196570348365E-6
-0.09	4.60326011563618E-6
-0.0895	4.70539452778871E-6
-0.089	4.72403393994123E-6
-0.0885	4.77501835209375E-6
-0.088	4.82012276424629E-6
-0.0875	4.81892717639881E-6
-0.087	4.88701658855133E-6
-0.0865	5.00886600070386E-6
-0.086	5.04250541285639E-6
-0.0855	5.14791482500891E-6
-0.085	5.21338423716144E-6
-0.0845	5.28970864931396E-6
-0.084	5.40729806146648E-6
-0.0835	5.45457747361901E-6
-0.083	5.54395188577153E-6
-0.0825	5.55458129792406E-6
-0.082	5.62368571007659E-6
-0.0815	5.60081512222911E-6
-0.081	5.65626453438164E-6
-0.0805	5.73041394653417E-6
-0.08	5.80327835868669E-6
-0.0795	5.86106777083922E-6
-0.079	5.96183718299174E-6
-0.0785	6.02150159514427E-6
-0.078	6.00777100729679E-6
-0.0775	6.09612541944932E-6
-0.077	6.15700983160185E-6
-0.0765	6.29957424375437E-6
-0.076	6.3826286559069E-6
-0.0755	6.45781806805943E-6
-0.075	6.54149248021195E-6
-0.0745	6.52130689236447E-6
-0.074	6.548136304517E-6
-0.0735	6.62268071666952E-6
-0.073	6.63385512882205E-6
-0.0725	6.64998454097457E-6
-0.072	6.7270089531271E-6
-0.0715	6.84380336527962E-6
-0.071	6.87351777743214E-6
-0.0705	6.89636718958468E-6
-0.07	6.9695466017372E-6
-0.0695	7.10227601388973E-6
-0.069	7.21387542604225E-6
-0.0685	7.29599483819478E-6
-0.068	7.3266842503473E-6
-0.0675	7.42055866249983E-6
-0.067	7.49851807465235E-6
-0.0665	7.58980248680488E-6
-0.066	7.66070189895741E-6
-0.0655	7.67904131110993E-6
-0.065	7.71592572326246E-6
-0.0645	7.82284513541499E-6
-0.064	7.87256954756751E-6
-0.0635	7.94941395972003E-6
-0.063	8.07496837187256E-6
-0.0625	8.12865278402508E-6
-0.062	8.24447219617761E-6
-0.0615	8.30535660833014E-6
-0.061	8.42482102048266E-6
-0.0605	8.50260043263519E-6
-0.06	8.57166484478771E-6
-0.0595	8.63927425694024E-6
-0.059	8.66748866909276E-6
-0.0585	8.66818808124529E-6
-0.058	8.75172249339782E-6
-0.0575	8.75815190555034E-6
-0.057	8.77875631770286E-6
-0.0565	8.80010072985539E-6
-0.056	8.95126514200792E-6
-0.0555	9.04970955416044E-6
-0.055	9.06495896631296E-6
-0.0545	9.14731337846549E-6
-0.054	9.25675279061802E-6
-0.0535	9.33708220277054E-6
-0.053	9.46167661492307E-6
-0.0525	9.5427660270756E-6
-0.052	9.62956043922812E-6
-0.0515	9.67972985138064E-6
-0.051	9.75909426353317E-6
-0.0505	9.8092336756857E-6
-0.05	9.89444308783822E-6
-0.0495	1.00113574999907E-5
-0.049	1.01003269121433E-5
-0.0485	1.01318113242958E-5
-0.048	1.03051207364483E-5
-0.0475	1.03710901486008E-5
-0.047	1.04187245607534E-5
-0.0465	1.04551439729059E-5
-0.046	1.04884733850584E-5
-0.0455	1.0514917797211E-5
-0.045	1.05734872093635E-5
-0.0445	1.0639486621516E-5
-0.044	1.06819160336685E-5
-0.0435	1.07614354458211E-5
-0.043	1.09016798579736E-5
-0.0425	1.09076242701261E-5
-0.042	1.09742086822786E-5
-0.0415	1.11893780944312E-5
-0.041	1.11788875065837E-5
-0.0405	1.12666719187362E-5
-0.04	1.13428563308887E-5
-0.0395	1.14113457430413E-5
-0.039	1.14474651551938E-5
-0.0385	1.14952745673463E-5
-0.038	1.15734039794988E-5
-0.0375	1.16012433916514E-5
-0.037	1.15845078038039E-5
-0.0365	1.16063622159564E-5
-0.036	1.16276916281089E-5
-0.0355	1.17026460402615E-5
-0.035	1.1839780452414E-5
-0.0345	1.19260648645665E-5
-0.034	1.1922629276719E-5
-0.0335	1.19297036888716E-5
-0.033	1.20375581010241E-5
-0.0325	1.21071725131766E-5
-0.032	1.22288669253291E-5
-0.0315	1.22892663374817E-5
-0.031	1.23342007496342E-5
-0.0305	1.24910551617867E-5
-0.03	1.25838295739392E-5
-0.0295	1.26759239860918E-5
-0.029	1.27785533982443E-5
-0.0285	1.29483428103968E-5
-0.028	1.30010372225493E-5
-0.0275	1.31923966347019E-5
-0.027	1.32729360468544E-5
-0.0265	1.33310754590069E-5
-0.026	1.34496448711594E-5
-0.0255	1.3574539283312E-5
-0.025	1.36684936954645E-5
-0.0245	1.3754413107617E-5
-0.024	1.38250425197696E-5
-0.0235	1.39627519319221E-5
-0.023	1.40350063440746E-5
-0.0225	1.41136157562271E-5
-0.022	1.41974451683796E-5
-0.0215	1.42686445805322E-5
-0.021	1.43453689926847E-5
-0.0205	1.44361184048372E-5
-0.02	1.45402178169897E-5
-0.0195	1.46354672291423E-5
-0.019	1.46137516412948E-5
-0.0185	1.47134810534473E-5
-0.018	1.47807654655999E-5
-0.0175	1.48401248777524E-5
-0.017	1.49152292899049E-5
-0.0165	1.49710887020574E-5
-0.016	1.501071311421E-5
-0.0155	1.50601775263625E-5
-0.015	1.5102836938515E-5
-0.0145	1.51681913506675E-5
-0.014	1.52903707628201E-5
-0.0135	1.52715351749726E-5
-0.013	1.53047595871251E-5
-0.0125	1.52670989992776E-5
-0.012	1.52893734114302E-5
-0.0115	1.53078128235827E-5
-0.011	1.53128072357352E-5
-0.0105	1.53610516478877E-5
-0.01	1.53179310600403E-5
-0.0095	1.53541354721928E-5
-0.009	1.52291598843453E-5
-0.0085	1.51682192964978E-5
-0.008	1.52204287086504E-5
-0.0075	1.52400831208029E-5
-0.007	1.53086775329554E-5
-0.0065	1.53496869451079E-5
-0.006	1.52656163572605E-5
-0.0055	1.5233495769413E-5
-0.005	1.51032501815655E-5
-0.0045	1.5137739593718E-5
-0.004	1.50885640058706E-5
-0.0035	1.51603234180231E-5
-0.003	1.50522028301756E-5
-0.0025	1.51109522423281E-5
-0.002	1.49760316544807E-5
-0.0015	1.48321210666332E-5
-1E-3	1.48257004787857E-5
-5E-4	1.47181198909382E-5
0	1.46471593030908E-5
5E-4	1.45046337152433E-5
1E-3	1.43975381273958E-5
0.0015	1.43807425395483E-5
0.002	1.40978269517009E-5
0.0025	1.41174513638534E-5
0.003	1.40990407760059E-5
0.0035	1.41376451881584E-5
0.004	1.4230204600311E-5
0.0045	1.42506690124635E-5
0.005	1.4084593424616E-5
0.0055	1.37812728367686E-5
0.006	1.33401622489211E-5
0.0065	1.26968516610736E-5
0.007	1.19414910732261E-5
0.0075	1.09389404853787E-5
0.008	9.86809989753118E-6
0.0085	8.53388430968371E-6
0.009	6.91760372183623E-6
0.0095	5.03295813398876E-6
0.01	3.05103754614128E-6
0.0105	1.55239195829381E-6
0.011	1.06614637044634E-6
0.0115	1.35113078259886E-6
0.012	2.28269019475138E-6
0.0125	3.40301460690391E-6
0.013	4.75371401905644E-6
0.0135	6.11988843120896E-6
0.014	7.30829284336149E-6
0.0145	8.31758225551401E-6
0.015	9.08242666766654E-6
0.0155	9.66814107981907E-6
0.016	1.00713704919716E-5
0.0165	1.04299599041241E-5
0.017	1.07787593162766E-5
0.0175	1.10418537284292E-5
0.018	1.13544031405817E-5
0.0185	1.14995025527342E-5
0.019	1.15216619648867E-5
0.0195	1.16548313770393E-5
0.02	1.16922257891918E-5
0.0205	1.17601652013443E-5
0.021	1.18613246134968E-5
0.0215	1.19244990256494E-5
0.022	1.20804684378019E-5
0.0225	1.21268878499544E-5
0.023	1.21409222621069E-5
0.0235	1.21710866742595E-5
0.024	1.2260051086412E-5
0.0245	1.22749104985645E-5
0.025	1.2333754910717E-5
0.0255	1.23018493228696E-5
0.026	1.22974837350221E-5
0.0265	1.23318381471746E-5
0.027	1.22493525593272E-5
0.0275	1.22136769714797E-5
0.028	1.21799313836322E-5
0.0285	1.21795907957847E-5
0.029	1.21703702079373E-5
0.0295	1.21070946200898E-5
0.03	1.21534040322423E-5
0.0305	1.21524084443948E-5
0.031	1.21510028565474E-5
0.0315	1.21258522686999E-5
0.032	1.20676266808524E-5
0.0325	1.20724710930049E-5
0.033	1.20147705051575E-5
0.0335	1.195760491731E-5
0.034	1.18526943294625E-5
0.0345	1.1812263741615E-5
0.035	1.18003931537676E-5
0.0355	1.17155775659201E-5
0.036	1.15601969780726E-5
0.0365	1.15097963902251E-5
0.037	1.14832608023777E-5
0.0375	1.15151652145302E-5
0.038	1.15256346266827E-5
0.0385	1.14771740388352E-5
0.039	1.13393034509878E-5
0.0395	1.12025328631403E-5
0.04	1.10887672752928E-5
0.0405	1.09959916874453E-5
0.041	1.09177110995979E-5
0.0415	1.08240055117504E-5
0.042	1.08662199239029E-5
0.0425	1.07586193360554E-5
0.043	1.0686178748208E-5
0.0435	1.06965231603605E-5
0.044	1.0673487572513E-5
0.0445	1.06315119846655E-5
0.045	1.06110063968181E-5
0.0455	1.05929608089706E-5
0.046	1.04875852211231E-5
0.0465	1.04543546332756E-5
0.047	1.05045240454282E-5
0.0475	1.04160134575807E-5
0.048	1.03174328697332E-5
0.0485	1.03202322818857E-5
0.049	1.03106566940383E-5
0.0495	1.02575011061908E-5
0.05	1.01561855183433E-5
0.0505	1.00720699304959E-5
0.051	1.00121243426484E-5
0.0515	9.94905375480089E-6
0.052	9.82519316695343E-6
0.0525	9.78098757910595E-6
0.053	9.69571699125847E-6
0.0535	9.631311403411E-6
0.054	9.62417081556353E-6
0.0545	9.64591522771605E-6
0.055	9.54542463986857E-6
0.0555	9.53826905202111E-6
0.056	9.44284846417363E-6
0.0565	9.33005787632616E-6
0.057	9.24225728847868E-6
0.0575	9.12737670063121E-6
0.058	9.04288111278373E-6
0.0585	8.88835052493626E-6
0.059	8.85129993708879E-6
0.0595	8.86929434924131E-6
0.06	8.85083376139384E-6
0.0605	8.77130317354636E-6
0.061	8.71918758569888E-6
0.0615	8.59167199785141E-6
0.062	8.51157141000393E-6
0.0625	8.36975582215646E-6
0.063	8.22157523430899E-6
0.0635	8.09634964646152E-6
0.064	7.97394905861404E-6
0.0645	7.91441847076657E-6
0.065	7.85497788291909E-6
0.0655	7.86106229507161E-6
0.066	7.72355670722414E-6
0.0665	7.76093111937667E-6
0.067	7.64021553152919E-6
0.0675	7.63063494368172E-6
0.068	7.67629935583425E-6
0.0685	7.64971376798676E-6
0.069	7.54550318013929E-6
0.0695	7.47759259229181E-6
0.07	7.42680200444435E-6
0.0705	7.42489141659687E-6
0.071	7.33326582874939E-6
0.0715	7.24246024090192E-6
0.072	7.12017965305445E-6
0.0725	7.04409406520697E-6
0.073	6.9226184773595E-6
0.0735	6.90431288951202E-6
0.074	6.78614230166455E-6
0.0745	6.74290671381707E-6
0.075	6.7335861259696E-6
0.0755	6.64125553812212E-6
0.076	6.59817495027465E-6
0.0765	6.51001436242717E-6
0.077	6.4749387745797E-6
0.0775	6.40996818673223E-6
0.078	6.33463259888475E-6
0.0785	6.29905201103728E-6
0.079	6.2564214231898E-6
0.0795	6.16496083534233E-6
0.08	6.06288024749485E-6
0.0805	5.99856965964739E-6
0.081	5.9611040717999E-6
0.0815	5.87096348395243E-6
0.082	5.86894289610496E-6
0.0825	5.81602730825749E-6
0.083	5.69963172041E-6
0.0835	5.67268113256253E-6
0.084	5.62527554471505E-6
0.0845	5.59681495686759E-6
0.085	5.54963936902011E-6
0.0855	5.41442378117264E-6
0.086	5.34569319332516E-6
0.0865	5.29148260547769E-6
0.087	5.18276201763021E-6
0.0875	5.10454142978274E-6
0.088	5.10603584193526E-6
0.0885	5.06824025408778E-6
0.089	4.95838466624031E-6
0.0895	4.83321407839284E-6
0.09	4.77580849054536E-6
0.0905	4.72658790269789E-6
0.091	4.58494231485042E-6
0.0915	4.53012172700294E-6
0.092	4.40570113915547E-6
0.0925	4.32890555130799E-6
0.093	4.24291996346052E-6
0.0935	4.17841437561305E-6
0.094	4.17603878776557E-6
0.0945	4.13763319991809E-6
0.095	4.06429261207062E-6
0.0955	4.05451202422314E-6
0.096	3.97787643637567E-6
0.0965	3.9224208485282E-6
0.097	3.86460026068073E-6
0.0975	3.77430467283325E-6
0.098	3.67213908498578E-6
0.0985	3.6281734971383E-6
0.099	3.61475790929082E-6
0.0995	3.56841732144335E-6
0.1	3.47448673359588E-6
0.1005	3.4470911457484E-6
0.101	3.32602055790093E-6
0.1015	3.32038497005345E-6
0.102	3.21561438220598E-6
0.1025	3.1996587943585E-6
0.103	3.08385320651102E-6
0.1035	3.02326761866356E-6
0.104	2.99856703081608E-6
0.1045	2.9685614429686E-6
0.105	3.00514585512114E-6
0.1055	2.92865026727366E-6
0.106	2.85089467942618E-6
0.1065	2.8413140915787E-6
0.107	2.82021850373123E-6
0.1075	2.76559791588376E-6
0.108	2.80861732803628E-6
0.1085	2.79407174018881E-6
0.109	2.81755115234134E-6
0.1095	2.74079056449386E-6
0.11	2.68882497664639E-6
0.1105	2.55724938879891E-6
0.111	2.43156880095144E-6
0.1115	2.33680321310396E-6
0.112	2.32363262525648E-6
0.1125	2.24593703740902E-6
0.113	2.17808144956154E-6
0.1135	2.19520586171407E-6
0.114	2.12207527386659E-6
0.1145	1.90746468601911E-6
0.115	1.82376909817164E-6
0.1155	1.71301851032416E-6
0.116	1.6362029224767E-6
0.1165	1.54363233462921E-6
0.117	1.49556674678174E-6
0.1175	1.41238115893427E-6
0.118	1.4035205710868E-6
0.1185	1.27488498323932E-6
0.119	1.30728439539184E-6
0.1195	1.18764880754437E-6
0.12	1.1613632196969E-6
0.1205	1.20041763184942E-6
0.121	1.12438704400195E-6
0.1215	1.08475145615447E-6
0.122	1.058370868307E-6
0.1225	9.78130280459517E-7
0.123	9.64854692612051E-7
0.1235	9.12884104764575E-7
0.124	9.03398516917097E-7
0.1245	8.94692929069632E-7
0.125	8.18657341222153E-7
0.1255	7.95926753374676E-7
0.126	8.31986165527199E-7
0.1265	7.23215577679734E-7
0.127	6.98609989832254E-7
0.1275	7.11169401984773E-7
0.128	6.69048814137308E-7
0.1285	6.72973226289825E-7
0.129	6.34112638442352E-7
0.1295	6.27012050594877E-7
0.13	5.48646462747412E-7
0.1305	4.74285874899935E-7
0.131	3.91955287052456E-7
0.1315	3.17894699204979E-7
0.132	3.15339111357511E-7
0.1325	3.46428523510038E-7
0.133	3.16487935662558E-7
0.1335	2.96957347815082E-7
0.134	3.07896759967616E-7
0.1345	3.56446172120138E-7
0.135	3.98445584272656E-7
0.1355	3.67849996425191E-7
0.136	3.25634408577713E-7
0.1365	3.49963820730242E-7
0.137	3.65118232882765E-7
0.1375	3.8154264503529E-7
0.138	3.65967057187812E-7
0.1385	3.91976469340336E-7
0.139	3.98040881492868E-7
0.1395	4.03340293645387E-7
0.14	3.70614705797915E-7
0.1405	3.23199117950446E-7
0.141	2.04023530102972E-7
0.1415	1.71652942255498E-7
0.142	1.09877354408014E-7
0.1425	1.27986766560548E-7
0.143	2.83211787130691E-8
0.1435	2.93255908655923E-8
0.144	4.4510003018125E-8
0.1445	3.08194151706502E-8
0.145	-1.17111726768294E-8
0.1455	-4.03717605243079E-8
0.146	-1.77623483717708E-8
0.1465	-4.50079362192519E-8
0.147	-3.34535240667292E-8
0.1475	-1.95341119142037E-8
0.148	3.22530023833033E-9
0.1485	-3.34552876091535E-8
0.149	-5.36058754566261E-8
0.1495	-1.23121463304096E-7
0.15	-1.31287051151571E-7
0.1505	-1.76242638999051E-7
0.151	-1.56468226846522E-7
0.1515	-1.94128814693993E-7
0.152	-1.97564402541476E-7
0.1525	-1.97449990388947E-7
0.153	-2.73530578236422E-7
0.1535	-2.335111660839E-7
0.154	-2.93966753931374E-7
0.1545	-1.80777341778849E-7
0.155	-1.44762929626316E-7
0.1555	-1.10733517473794E-7
0.156	-1.70719105321268E-7
0.1565	-2.31364693168734E-7
0.157	-1.89725281016221E-7
0.1575	-1.85855868863694E-7
0.158	-9.86664567111723E-8
0.1585	-9.64870445586347E-8
0.159	-2.43926324061121E-8
0.1595	-8.98322025359076E-9
0.16	3.41211918989435E-8
0.1605	-2.46293959485392E-8
0.161	-1.811498379601E-8
0.1615	-3.38455716434851E-8
0.162	-9.67115949095377E-9
0.1625	4.42325266156368E-9
0.163	-8.064233518591E-8
0.1635	-4.35579230333836E-8
0.164	-1.0086851088086E-7
0.1645	-9.52340987283317E-8
0.165	-1.30179686575809E-7
0.1655	-6.26002744232774E-8
0.166	-8.06658622707533E-8
0.1665	-8.2166450118229E-8
0.167	-2.87320379656972E-8
0.1675	7.42237418681844E-9
0.168	8.41467863393464E-8
0.1685	2.0003119849187E-7
0.169	1.81065610644399E-7
0.1695	1.89665022796925E-7
0.17	2.25164434949449E-7
