# Supplementary material for: Superconducting spintronic heat engine
Source: Nat Commun. 2024 Jun 6;15:4823. doi: 10.1038/s41467-024-49052-z (PMC11156981; doi:10.1038/s41467-024-49052-z)
Supplement: Supplementary file 4 — Supplementary Data 1 [file 41467_2024_49052_MOESM4_ESM.zip › Data/Figure 2d down.dat]

I_H(A)	200	400	600	800
7.14285714285714E-7	0	0	0	0
1.42857142857143E-6	0.00909761226281034	6.61880661207022E-4	1.31370012243451E-4	4.15894378674011E-5
2.14285714285714E-6	0.0214857069403288	0.00175539643224829	3.50064767186609E-4	1.10885956288485E-4
2.85714285714286E-6	0.0352341682312636	0.00326660645320641	6.55703120399949E-4	2.07860769658168E-4
3.57142857142857E-6	0.049243987918334	0.00517691629093531	0.00104775495158344	3.32473640881858E-4
4.28571428571429E-6	0.0629911678734112	0.00746388970144704	0.00152554458731277	4.84672943874102E-4
5E-6	0.0762569862255282	0.0101021548768759	0.00208825511884118	6.64395743550017E-4
5.71428571428571E-6	0.0889695519167993	0.0130643332863371	0.0027349335555914	8.71567893041401E-4
6.42857142857143E-6	0.101124235598391	0.0163219284568349	0.00346449674475377	0.00110610414781229
7.14285714285714E-6	0.112745579377268	0.0198461268683622	0.00427573797879472	0.00136790829629251
7.85714285714286E-6	0.123869320233148	0.023608480146098	0.0051673342058225	0.00165687330659694
8.57142857142857E-6	0.134534000718804	0.0275814540114594	0.00613785375274847	0.00197288148884718
9.28571428571429E-6	0.144777164327739	0.0317388430414825	0.0071857644680407	0.00231580467256697
1E-5	0.154633756450023	0.0360560602511404	0.00830944218957666	0.00268550439857438
1.07142857142857E-5	0.16413558509877	0.0405103167760247	0.00950717944356813	0.00308183212475808
1.14285714285714E-5	0.173311281688556	0.0450807099728639	0.010777194282649	0.00350462944508183
1.21428571428571E-5	0.182186485690464	0.0497482388207879	0.0121176391747946	0.00395372832113333
1.28571428571429E-5	0.190784116692555	0.0544957643902786	0.0135266098596215	0.00442895132549563
1.35714285714286E-5	0.199124667293635	0.0593079310498004	0.015002154094555	0.00493011189620063
1.42857142857143E-5	0.207226485583784	0.0641710615475557	0.016542280220151	0.00545701460149439
1.5E-5	0.215106033856032	0.0690730365183164	0.0181449654812883	0.00600945541412966
1.57142857142857E-5	0.222778119166416	0.0740031665591559	0.0198081640487759	0.00658722199438398
1.64285714285714E-5	0.230256095729476	0.0789520629174749	0.0215298146939749	0.00719009398099024
1.71428571428571E-5	0.237552041124776	0.0839115110857942	0.0233078480770832	0.00781784328916058
1.78571428571429E-5	0.244676909056253	0.0888743501962427	0.0251401936176489	0.0084702344148792
1.85714285714286E-5	0.251640661559032	0.0938343600212908	0.0270247859234941	0.00914702474464195
1.92857142857143E-5	0.258452383408986	0.0987861565710672	0.0289595707614338	0.00984796486982123
2E-5	0.265120381226574	0.103725096683435	0.0309425105598782	0.0105727989048441
2.07142857142857E-5	0.271652269464906	0.108647191585425	0.0329715894395283	0.0113212648083816
2.14285714285714E-5	0.278055045175178	0.113549029123536	0.0350448177738851	0.0120930947067588
2.21428571428571E-5	0.284335153170009	0.118427704182206	0.037160236286146	0.0128880152188138
2.28571428571429E-5	0.290498542964023	0.123280756707167	0.0393159196932729	0.0137057477814502
2.35714285714286E-5	0.296550718662185	0.12810611670201	0.0415099799115801	0.014546008975153
2.42857142857143E-5	0.302496782788005	0.132902055555578	0.0437405688411247	0.0154085108487558
2.5E-5	0.308341474892489	0.137667143072393	0.0460058807485425	0.0162929612427793
2.57142857142857E-5	0.314089205657148	0.142400209609017	0.048304154269769	0.0171990641106838
2.64285714285714E-5	0.31974408709699	0.147100312759426	0.0506336740553866	0.0181265198374107
2.71428571428571E-5	0.32530995937919	0.151766708077439	0.0529927720821826	0.0190750255546153
2.78571428571429E-5	0.330790414697181	0.156398823370767	0.0553798286549466	0.0200442754520312
2.85714285714286E-5	0.336188818576079	0.160996236147158	0.0577932731226217	0.0210339610844293
2.92857142857143E-5	0.341508328931517	0.165558653836997	0.0602315843327119	0.0220437716736794
3E-5	0.346751913158535	0.170085896457861	0.0626932908473779	0.0230733944054465
3.07142857142857E-5	0.351922363488748	0.174577881424316	0.0651769709439747	0.0241225147200935
3.14285714285714E-5	0.357022310821469	0.17903461024072	0.0676812524219326	0.0251908165973958
3.21428571428571E-5	0.362054237206747	0.183456156845833	0.0702048122369059	0.0262779828347045
3.28571428571429E-5	0.367020487134799	0.187842657405808	0.0727463759820313	0.0273836953182339
3.35714285714286E-5	0.371923277766123	0.192194301376897	0.0753047172349942	0.028507635287177
3.42857142857143E-5	0.376764708219435	0.196511323681095	0.0778786567884102	0.0296494835903917
3.5E-5	0.381546768019776	0.200793997857318	0.0804670617798224	0.0308089209354275
3.57142857142857E-5	0.386271344796466	0.205042630067732	0.0830688447364046	0.0319856281296975
3.64285714285714E-5	0.390940231309623	0.20925755385382	0.0856829625482684	0.0331792863136303
3.71428571428571E-5	0.395555131874539	0.213439125549923	0.0883084153831061	0.0343895771856668
3.78571428571429E-5	0.400117668244999	0.217587720273452	0.0909442455537722	0.0356161832189932
3.85714285714286E-5	0.404629385009536	0.221703728421072	0.0935895363493268	0.0368587878699331
3.92857142857143E-5	0.409091754548439	0.225787552608934	0.0962434108390344	0.0381170757779441
4E-5	0.413506181593932	0.229839605002715	0.0989050306578378	0.0393907329571917
4.07142857142857E-5	0.417874007431261	0.23386030498999	0.101573594780912	0.0406794469796962
4.14285714285714E-5	0.422196513774259	0.237850077153279	0.104248338294047	0.0419829071500706
4.21428571428571E-5	0.426474926345394	0.241809349507279	0.106928531165824	0.0433008046718905
4.28571428571429E-5	0.430710418187105	0.245738551968275	0.109613477026787	0.0446328328057529
4.35714285714286E-5	0.434904112728409	0.249638115027618	0.112302511960179	0.0459786870191032
4.42857142857143E-5	0.439057086628336	0.253508468604625	0.114995003308149	0.0473380651279257
4.5E-5	0.443170372415536	0.257350041057216	0.117690348496787	0.0487106674304059
4.57142857142857E-5	0.447244960941459	0.261163258331263	0.12038797388285	0.0500961968326917
4.64285714285714E-5	0.451281803662826	0.264948543231893	0.123087333624525	0.0514943589668902
4.71428571428571E-5	0.455281814767553	0.268706314802026	0.125787908578218	0.0529048623014513
4.78571428571429E-5	0.459245873156935	0.272436987795176	0.128489205222928	0.0543274182440973
4.85714285714286E-5	0.463174824295704	0.276140972231099	0.13119075461345	0.0557617412374697
4.92857142857143E-5	0.467069481940474	0.279818673024236	0.133892111363363	0.0572075488476704
5E-5	0.47093062975612	0.28347048967607	0.13659285265846	0.0586645618458857
