# Supplementary material for: Superconducting spintronic heat engine
Source: Nat Commun. 2024 Jun 6;15:4823. doi: 10.1038/s41467-024-49052-z (PMC11156981; doi:10.1038/s41467-024-49052-z)
Supplement: Supplementary file 4 — Supplementary Data 1 [file 41467_2024_49052_MOESM4_ESM.zip › Data/Figure 2d up.dat]

I_H(A)	200	400	600	800
1E-6	-1.34E-7	1.83E-8	1.775E-8	1.6395E-7
2E-6	1.98E-8	2.041E-7	8.175E-8	2.599E-7
3E-6	3.634E-7	2.974E-7	1.9225E-7	3.1365E-7
4E-6	5.9405E-7	4.4825E-7	3.1375E-7	2.8025E-7
5E-6	1.0352E-6	5.356E-7	4.726E-7	1.142E-7
6E-6	1.4327E-6	8.128E-7	6.493E-7	1.619E-7
7E-6	1.9034E-6	1.15E-6	9.4895E-7	3.2095E-7
8E-6	2.4167E-6	1.67795E-6	1.0982E-6	3.6405E-7
9E-6	2.9246E-6	2.14375E-6	1.37865E-6	4.877E-7
1E-5	3.4988E-6	2.69105E-6	1.5203E-6	6.9435E-7
1.1E-5	4.0676E-6	3.0558E-6	1.74545E-6	8.915E-7
1.2E-5	4.58195E-6	3.47725E-6	2.01815E-6	8.2665E-7
1.3E-5	5.02215E-6	3.9438E-6	2.1806E-6	7.2205E-7
1.4E-5	5.49755E-6	4.31005E-6	2.4773E-6	1.06545E-6
1.5E-5	5.9788E-6	4.86135E-6	2.7098E-6	1.1629E-6
1.6E-5	6.48975E-6	5.28855E-6	3.0461E-6	1.23165E-6
1.7E-5	6.9924E-6	5.8191E-6	3.31625E-6	1.4363E-6
1.8E-5	7.5983E-6	6.26305E-6	3.8667E-6	1.5994E-6
1.9E-5	8.08525E-6	6.7754E-6	4.09385E-6	1.626E-6
2E-5	8.5606E-6	7.3117E-6	4.428E-6	1.71755E-6
2.1E-5	8.98125E-6	7.82365E-6	4.7491E-6	1.65025E-6
2.2E-5	9.55065E-6	8.25245E-6	4.97285E-6	1.85245E-6
2.3E-5	1.00675E-5	8.55915E-6	5.05715E-6	1.94355E-6
2.4E-5	1.061965E-5	8.74475E-6	5.2397E-6	2.04235E-6
2.5E-5	1.10366E-5	8.9332E-6	5.62615E-6	2.19325E-6
2.6E-5	1.14496E-5	9.0873E-6	6.0255E-6	2.5494E-6
2.7E-5	1.16823E-5	9.5657E-6	6.33685E-6	2.81105E-6
2.8E-5	1.190945E-5	9.86905E-6	6.4645E-6	2.993E-6
2.9E-5	1.22545E-5	9.96985E-6	6.51965E-6	3.0649E-6
3E-5	1.25831E-5	1.01731E-5	6.827E-6	3.26655E-6
3.1E-5	1.29204E-5	1.04394E-5	6.9526E-6	3.2821E-6
3.2E-5	1.31934E-5	1.07824E-5	7.1601E-6	3.4749E-6
3.3E-5	1.334755E-5	1.07132E-5	7.33205E-6	3.7138E-6
3.4E-5	1.351E-5	1.090885E-5	7.43325E-6	3.816E-6
3.5E-5	1.36828E-5	1.103525E-5	7.34015E-6	3.8676E-6
3.6E-5	1.37161E-5	1.106445E-5	7.51725E-6	3.9742E-6
3.7E-5	1.36754E-5	1.128365E-5	7.5811E-6	4.1533E-6
3.8E-5	1.36715E-5	1.134375E-5	7.725E-6	4.4931E-6
3.9E-5	1.370885E-5	1.13984E-5	7.8294E-6	4.4802E-6
4E-5	1.37021E-5	1.132155E-5	7.882E-6	4.4714E-6
4.1E-5	1.36427E-5	1.15246E-5	7.7566E-6	4.7826E-6
4.2E-5	1.356775E-5	1.155785E-5	7.80555E-6	4.8346E-6
4.3E-5	1.35468E-5	1.14825E-5	7.84755E-6	4.77095E-6
4.4E-5	1.35771E-5	1.16088E-5	7.8758E-6	4.8627E-6
4.5E-5	1.34886E-5	1.161115E-5	7.7357E-6	4.784E-6
4.6E-5	1.345315E-5	1.158585E-5	7.71525E-6	4.6844E-6
4.7E-5	1.33819E-5	1.15045E-5	7.69995E-6	4.88635E-6
4.8E-5	1.33146E-5	1.14062E-5	7.72825E-6	4.9096E-6
4.9E-5	1.326765E-5	1.128615E-5	7.7486E-6	4.9493E-6
5E-5	1.3197E-5	1.117995E-5	7.65155E-6	5.14265E-6
