# Supplementary material for: Superconducting spintronic heat engine
Source: Nat Commun. 2024 Jun 6;15:4823. doi: 10.1038/s41467-024-49052-z (PMC11156981; doi:10.1038/s41467-024-49052-z)
Supplement: Supplementary file 4 — Supplementary Data 1 [file 41467_2024_49052_MOESM4_ESM.zip › Data/Figure 2e exp.dat]

0.0456990647297393	1.9895E-7	-1.361E-7	-1.509E-7	4.35348078076816E-6	-2.97817911164889E-6	-3.30203694304054E-6
0.0683503772793668	2.4765E-7	-2.6E-9	-1.174E-7	3.62324261924388E-6	-3.80392925904869E-8	-1.71762036543199E-6
0.0876432844723964	3.7255E-7	-1.275E-8	-1.5905E-7	4.25075352028068E-6	-1.45476063303123E-7	-1.81474257791073E-6
0.104523096788537	4.7155E-7	7.05E-9	-1.128E-7	4.51144306367045E-6	6.74492070806418E-8	-1.07918731329027E-6
0.119619063257345	6.345E-7	2.883E-7	-1.18E-8	5.30433847851619E-6	2.41015095879625E-6	-9.86464839188197E-8
0.133343946823325	6.66E-7	5.838E-7	-1.535E-8	4.99460242377873E-6	4.37815149399703E-6	-1.15115836644149E-7
0.145979293964296	8.692E-7	6.7725E-7	4.82E-8	5.95426910485396E-6	4.63935659372106E-6	3.30183813683802E-7
0.157725201827737	8.311E-7	9.636E-7	1.0505E-7	5.26929108581965E-6	6.10935975249165E-6	6.66031799501088E-7
0.168729054710124	9.468E-7	1.1626E-6	7.36E-8	5.61136315038686E-6	6.89033671170233E-6	4.36202289679418E-7
0.179102718004091	1.28595E-6	1.2611E-6	7.46E-8	7.17995803933375E-6	7.04121084288175E-6	4.16520758765347E-7
0.188933259739287	1.31085E-6	1.451E-6	7.305E-8	6.93816431161388E-6	7.67996064854998E-6	3.86644469591024E-7
0.198289899395541	1.31855E-6	1.64955E-6	3.205E-8	6.64960748893119E-6	8.31888061383068E-6	1.61632035205525E-7
0.207228668554758	1.51855E-6	1.76535E-6	-2.258E-7	7.32789536597703E-6	8.5188502744905E-6	-1.08961757837254E-6
0.215795632005079	1.6582E-6	1.77755E-6	-4.177E-7	7.68412216963212E-6	8.23719175167626E-6	-1.93562768680216E-6
0.224029173024215	1.8359E-6	2.0273E-6	-3.5325E-7	8.19491486406352E-6	9.04926788164713E-6	-1.57680357085377E-6
0.231961652383781	2.1208E-6	2.37515E-6	-3.2675E-7	9.14289055197423E-6	1.02394080038295E-5	-1.4086380082316E-6
0.239620637314493	2.37565E-6	2.7696E-6	-4.268E-7	9.91421284337061E-6	1.15582699012899E-5	-1.78114875573025E-6
0.247029828364642	2.6113E-6	3.10175E-6	-4.155E-7	1.05707882213538E-5	1.25561759911094E-5	-1.68198311414716E-6
0.254209769663552	2.91145E-6	3.52265E-6	-3.6525E-7	1.14529429921333E-5	1.38572565667411E-5	-1.43680551885716E-6
0.261178401042825	3.3318E-6	3.6334E-6	-5.581E-7	1.27567976015509E-5	1.39115638410093E-5	-2.13685357507219E-6
0.267951492785748	3.7406E-6	3.9721E-6	-4.3255E-7	1.395998940372E-5	1.48239517485206E-5	-1.61428471811449E-6
0.274542991964849	4.01115E-6	4.26305E-6	-4.1325E-7	1.46102800559322E-5	1.55278048421131E-5	-1.50522873318475E-6
0.280965301281177	4.24835E-6	4.53725E-6	-4.802E-7	1.51205504047222E-5	1.61487912539753E-5	-1.70910784289138E-6
0.287229505737033	4.21995E-6	4.50885E-6	-9.838E-7	1.4691909834164E-5	1.56977257208665E-5	-3.42513558095489E-6
0.293345558537384	4.49215E-6	5.00595E-6	-9.3345E-7	1.53135095087097E-5	1.70650274200829E-5	-3.18208328994025E-6
0.299322434796782	4.7663E-6	5.3126E-6	-9.1315E-7	1.59236309942353E-5	1.77487531250602E-5	-3.0507235470671E-6
0.305168259582597	5.0502E-6	5.53355E-6	-8.6785E-7	1.6548903240814E-5	1.81327835587118E-5	-2.84384097214772E-6
0.310890415320865	5.1909E-6	5.82185E-6	-7.191E-7	1.66968801358593E-5	1.87263733878426E-5	-2.31303367541205E-6
0.31649563247165	5.56355E-6	6.27075E-6	-8.038E-7	1.75785996051568E-5	1.98130696181461E-5	-2.53968749496725E-6
0.321990066538737	5.74845E-6	6.4623E-6	-8.2715E-7	1.78528799406563E-5	2.00698737991116E-5	-2.56886806755106E-6
0.327379363838513	5.9348E-6	6.7694E-6	-9.524E-7	1.81282043266706E-5	2.06775403331139E-5	-2.90916320696925E-6
0.332668717961938	6.2548E-6	6.94275E-6	-1.03855E-6	1.88018880714707E-5	2.08698612918404E-5	-3.1218745374154E-6
0.337862918483452	6.49395E-6	7.2743E-6	-1.0375E-6	1.92206650825994E-5	2.15303296160815E-5	-3.07077202984267E-6
0.342966393174081	6.7011E-6	7.48755E-6	-1.0431E-6	1.95386490728224E-5	2.18317308897362E-5	-3.04140586588187E-6
0.347983244742687	6.88845E-6	7.72765E-6	-1.09385E-6	1.97953496441865E-5	2.22069600095664E-5	-3.14339847255818E-6
0.352917282944447	7.30395E-6	8.09285E-6	-1.00125E-6	2.06959260795106E-5	2.29312940768443E-5	-2.83706706468554E-6
0.357772052748182	7.6392E-6	8.4214E-6	-8.7535E-7	2.13521429114444E-5	2.3538451187878E-5	-2.44666958549754E-6
0.362550859135686	7.84625E-6	8.74185E-6	-8.0765E-7	2.16417912198727E-5	2.41120653274423E-5	-2.22768745308016E-6
0.367256789010564	8.1129E-6	9.081E-6	-7.9395E-7	2.20905378546089E-5	2.47265680900423E-5	-2.16183886522289E-6
0.371892730616308	8.39885E-6	9.21215E-6	-9.019E-7	2.25840660721742E-5	2.47709870121243E-5	-2.42516168171761E-6
0.376461390799788	8.6818E-6	9.4656E-6	-1.0535E-6	2.30615946606254E-5	2.51436142757971E-5	-2.79842774251524E-6
0.380965310404177	9.1225E-6	9.83935E-6	-1.085E-6	2.39457497857788E-5	2.58274171723434E-5	-2.84802833845657E-6
0.38540687803223	9.39065E-6	1.00415E-5	-1.14935E-6	2.4365548554675E-5	2.60542833362727E-5	-2.98217303715033E-6
0.389788342385104	9.5993E-6	1.032225E-5	-1.09855E-6	2.4626955083526E-5	2.64816796131932E-5	-2.81832440980149E-6
0.394111823352167	9.9767E-6	1.054385E-5	-1.18365E-6	2.53143889851919E-5	2.67534475629733E-5	-3.00333542376962E-6
0.398379322002301	1.02057E-5	1.08144E-5	-1.06845E-6	2.56180465108103E-5	2.71459872606981E-5	-2.68199161198891E-6
0.402592729606324	1.03582E-5	1.11324E-5	-9.9665E-7	2.57287308941937E-5	2.76517661182949E-5	-2.47557873430694E-6
0.406753835802496	1.04273E-5	1.141825E-5	-1.16265E-6	2.56354066813597E-5	2.80716467675655E-5	-2.85836271883257E-6
0.410864336002135	1.05589E-5	1.16682E-5	-1.1721E-6	2.56992371319986E-5	2.83991550922526E-5	-2.85276646643263E-6
0.414925838119682	1.061085E-5	1.19126E-5	-1.2208E-6	2.55728832122993E-5	2.87101908475604E-5	-2.94221253015309E-6
0.418939868700765	1.09033E-5	1.226445E-5	-1.10995E-6	2.60259307232176E-5	2.92749650159462E-5	-2.64942556897778E-6
0.422907878512524	1.13204E-5	1.240165E-5	-1.1152E-6	2.67680045115659E-5	2.93247078858398E-5	-2.63698090449969E-6
0.426831247652548	1.156715E-5	1.24724E-5	-1.20205E-6	2.71000543273625E-5	2.92209159207408E-5	-2.81621836876034E-6
0.430711290225949	1.17882E-5	1.25726E-5	-1.26785E-6	2.73691455680578E-5	2.9190319096127E-5	-2.94361914528614E-6
0.434549258634186	1.18948E-5	1.278785E-5	-1.3034E-6	2.7372731085507E-5	2.94278490778996E-5	-2.99942980939989E-6
0.438346347514183	1.19417E-5	1.290835E-5	-1.4941E-6	2.72426132160566E-5	2.94478329138635E-5	-3.40849195726824E-6
0.442103697361813	1.21622E-5	1.30378E-5	-1.4113E-6	2.75098355263168E-5	2.94903663502502E-5	-3.19223749636504E-6
0.445822397870027	1.2271E-5	1.31833E-5	-1.5537E-6	2.75244134404782E-5	2.95707440069967E-5	-3.48502006050615E-6
0.449503491008498	1.231835E-5	1.32975E-5	-1.55775E-6	2.74043477890745E-5	2.95826401040089E-5	-3.46549032690505E-6
0.453147973868742	1.239505E-5	1.340995E-5	-1.56565E-6	2.73532062698582E-5	2.95928720270176E-5	-3.45505241176142E-6
0.456756801296103	1.258065E-5	1.35625E-5	-1.6195E-6	2.75434322254226E-5	2.96930444418447E-5	-3.54565054182986E-6
0.46033088832771	1.26096E-5	1.36184E-5	-1.73795E-6	2.73924698944452E-5	2.95839370012143E-5	-3.77543641773339E-6
0.463871112453557	1.27414E-5	1.36678E-5	-1.89095E-6	2.74675435868529E-5	2.946465005701E-5	-4.07645561284941E-6
0.467378315716062	1.29622E-5	1.372835E-5	-1.9895E-6	2.77338497832122E-5	2.93730999885329E-5	-4.25672294392161E-6
0.470853306661954	1.314215E-5	1.370465E-5	-2.00655E-6	2.79113469398131E-5	2.91059865272204E-5	-4.26151833619933E-6
0.474296862158918	1.33292E-5	1.37991E-5	-1.9791E-6	2.81030743895875E-5	2.90938041149774E-5	-4.17270312730191E-6
0.477709729088252	1.365775E-5	1.403805E-5	-1.77675E-6	2.85900603826239E-5	2.93861505119286E-5	-3.71930880158349E-6
0.481092625923673	1.384725E-5	1.400605E-5	-1.7331E-6	2.87829188265232E-5	2.91130007929535E-5	-3.60242478602231E-6
0.484446244205466	1.396975E-5	1.403375E-5	-1.845E-6	2.88365327775667E-5	2.89686423785091E-5	-3.80847208966593E-6
0.487771249918287	1.40014E-5	1.40896E-5	-1.9303E-6	2.87048488453257E-5	2.88856713108047E-5	-3.95738781308527E-6
0.491068284780199	1.405025E-5	1.41691E-5	-2.02495E-6	2.86116013504901E-5	2.88536247180818E-5	-4.12356094408818E-6
0.494337967449782	1.422015E-5	1.41937E-5	-1.918E-6	2.87660486071092E-5	2.87125427027652E-5	-3.87993665526984E-6
0.497580894657582	1.427345E-5	1.41603E-5	-1.86065E-6	2.8685687399277E-5	2.84582871891507E-5	-3.73939196616549E-6
0.500797642267592	1.437175E-5	1.405125E-5	-2.0492E-6	2.86977189727277E-5	2.80577399214111E-5	-4.09187229940081E-6
0.503988766273957	1.447745E-5	1.414075E-5	-2.0406E-6	2.87257394783486E-5	2.8057669032078E-5	-4.0488997702992E-6
0.507154803737654	1.451675E-5	1.41502E-5	-2.05195E-6	2.86239031810677E-5	2.79011455589401E-5	-4.04600328120219E-6
0.510296273667493	1.45377E-5	1.413395E-5	-2.21595E-6	2.84887441868187E-5	2.76975371550717E-5	-4.34247733003025E-6
0.51341367784941	1.45821E-5	1.42227E-5	-2.2191E-6	2.840224292637E-5	2.77022226201221E-5	-4.32224558039704E-6
0.516507501627705	1.487275E-5	1.44623E-5	-2.01095E-6	2.87948383191541E-5	2.80001741589889E-5	-3.89336068433228E-6
0.519578214641569	1.478905E-5	1.450475E-5	-2.08125E-6	2.84635683006883E-5	2.79163937040857E-5	-4.00565293415112E-6
0.522626271519976	1.482445E-5	1.4408E-5	-2.167E-6	2.83652981257246E-5	2.75684572038382E-5	-4.14636637706257E-6
0.525652112537773	1.465795E-5	1.432645E-5	-2.1057E-6	2.78852679374454E-5	2.72546227025208E-5	-4.00588136102789E-6
0.528656164235572	1.471815E-5	1.41281E-5	-2.07845E-6	2.78406854884256E-5	2.6724553605516E-5	-3.93157242951173E-6
0.531638840005844	1.463845E-5	1.40937E-5	-2.11505E-6	2.7534575915934E-5	2.6509914136155E-5	-3.97835869173281E-6
0.534600540647438	1.50262E-5	1.41909E-5	-2.11005E-6	2.81073415709648E-5	2.65448665330825E-5	-3.9469657053556E-6
0.53754165489056	1.50558E-5	1.420025E-5	-2.0938E-6	2.80086201004558E-5	2.64170225150106E-5	-3.8951399969669E-6
0.54046255989412	1.50265E-5	1.412895E-5	-2.07625E-6	2.7803035982629E-5	2.61423289020574E-5	-3.84161670774521E-6
0.543363621717187	1.510335E-5	1.41858E-5	-2.1037E-6	2.77960271839123E-5	2.61073789871481E-5	-3.87162466517669E-6
0.546245195766178	1.50726E-5	1.422735E-5	-2.10685E-6	2.75931030914767E-5	2.6045721061298E-5	-3.85696756022701E-6
0.549107627219282	1.48875E-5	1.41816E-5	-1.9916E-6	2.71121712065653E-5	2.58266308771134E-5	-3.62697566246821E-6
0.55195125142952	1.493745E-5	1.42282E-5	-1.97135E-6	2.70629878296551E-5	2.57780011607E-5	-3.57160164941075E-6
0.554776394307729	1.494345E-5	1.436195E-5	-2.06785E-6	2.6935987459681E-5	2.5887817411412E-5	-3.72735758265335E-6
0.557583372686679	1.4948E-5	1.42545E-5	-1.94205E-6	2.68085469047867E-5	2.55647867175731E-5	-3.48297688763989E-6
0.560372494667438	1.50154E-5	1.406495E-5	-2.0757E-6	2.67953908210844E-5	2.50992868740766E-5	-3.70414326140661E-6
0.563144059949033	1.49227E-5	1.39645E-5	-2.09295E-6	2.64989033203166E-5	2.47973848845424E-5	-3.71654457331827E-6
0.565898360142376	1.49615E-5	1.38355E-5	-2.0524E-6	2.64384932945128E-5	2.44487366892512E-5	-3.6267996950612E-6
0.568635679069348	1.50368E-5	1.36847E-5	-2.04635E-6	2.64436449443514E-5	2.40658483167939E-5	-3.59870137475218E-6
0.571356293047911	1.50609E-5	1.35993E-5	-1.9728E-6	2.63599091902136E-5	2.38017856204126E-5	-3.45283673953438E-6
0.574060471164009	1.49677E-5	1.357795E-5	-1.918E-6	2.607338556102E-5	2.36524733578473E-5	-3.34111142700858E-6
