# Supplementary material for: Superconducting spintronic heat engine
Source: Nat Commun. 2024 Jun 6;15:4823. doi: 10.1038/s41467-024-49052-z (PMC11156981; doi:10.1038/s41467-024-49052-z)
Supplement: Supplementary file 4 — Supplementary Data 1 [file 41467_2024_49052_MOESM4_ESM.zip › Data/Figure 2e teo.dat]

--	--	--	--	--	--	--	--
0.00108916308205626	5.6201517596206E-6	0.00108916308205626	5.5167757487168E-6	0.00108916308205626	6.12126181213229E-9	0.00108916308205626	6.00866847748562E-9
0.0135837485496999	6.0324872867304E-6	0.0135837485496999	5.8989221998086E-6	0.0135837485496999	8.1943790432207E-8	0.0135837485496999	--
0.0406704077762211	6.98620568447761E-6	0.0406704077762211	6.7565118122582E-6	0.0406704077762211	2.84131833996258E-7	0.0406704077762211	2.74790090549396E-7
0.0724424897986995	8.22177875524312E-6	0.0724424897986995	7.80623844183576E-6	0.0724424897986995	5.95606123603864E-7	0.0724424897986995	5.65503348688903E-7
0.104523097017569	9.60496407186052E-6	0.104523097017569	8.8920261460006E-6	0.104523097017569	1.00394059153334E-6	0.104523097017569	9.29422111541181E-7
0.135950831163916	1.10885296188224E-5	0.135950831163916	9.94843824692224E-6	0.135950831163916	1.50749481806461E-6	0.135950831163916	1.35249844845197E-6
0.16658186807108	1.26441218025076E-5	0.16658186807108	1.09381702377871E-5	0.16658186807108	2.10628142997999E-6	0.16658186807108	1.82210083149007E-6
0.196453633815249	1.42456517892106E-5	0.196453633815249	1.1838281086942E-5	0.196453633815249	2.79861006005714E-6	0.196453633815249	2.3256733376561E-6
0.225638809653383	1.58651446049117E-5	0.225638809653383	1.26364445021567E-5	0.225638809653383	3.57979234363107E-6	0.225638809653383	2.85127229571766E-6
0.254209770070879	1.747162226405E-5	0.254209770070879	1.33284543741219E-5	0.254209770070879	4.44145707850941E-6	0.254209770070879	3.38822332184574E-6
0.280965301719512	1.89618351030338E-5	0.280965301719512	1.38913777580803E-5	0.280965301719512	5.32761772087954E-6	0.280965301719512	3.90299514309876E-6
0.305168260048934	2.02683261381669E-5	0.305168260048934	1.4328967427379E-5	0.305168260048934	6.18524982168873E-6	0.305168260048934	4.37274605811109E-6
0.32737936433052	2.14078224680302E-5	0.32737936433052	1.46719207453993E-5	0.32737936433052	7.00847931128434E-6	0.32737936433052	4.80328408713658E-6
0.347983245258489	2.23940302793797E-5	0.347983245258489	1.49418389857191E-5	0.347983245258489	7.7927473310354E-6	0.347983245258489	5.19950962038036E-6
0.367256789548615	2.32390382863577E-5	0.367256789548615	1.51544028957535E-5	0.367256789548615	8.53469459324507E-6	0.367256789548615	5.56555735502068E-6
0.385406878591224	2.3954022387947E-5	0.385406878591224	1.53212803436547E-5	0.385406878591224	9.23204499824292E-6	0.385406878591224	5.90492683326901E-6
0.402592730185143	2.45496236237559E-5	0.402592730185143	1.5451331125521E-5	0.402592730185143	9.88349999970559E-6	0.402592730185143	6.22059358281816E-6
0.418939869298439	2.50361044585597E-5	0.418939869298439	1.55513982471929E-5	0.418939869298439	1.0488622329611E-5	0.418939869298439	6.51510074908694E-6
0.43454925924986	2.54234932491928E-5	0.43454925924986	1.56268443664595E-5	0.43454925924986	1.10477601589805E-5	0.43454925924986	6.79063364385782E-6
0.449503491641414	2.57215369658006E-5	0.449503491641414	1.56819252056362E-5	0.449503491641414	1.15619206765111E-5	0.449503491641414	7.04908013559299E-6
0.463871113103037	2.59396778881052E-5	0.463871113103037	1.57200553830323E-5	0.463871113103037	1.20326672554896E-5	0.463871113103037	7.29207958856858E-6
0.477709729753685	2.60869863199127E-5	0.477709729753685	1.57440013623921E-5	0.477709729753685	1.24620071849736E-5	0.477709729753685	7.52106263606998E-6
0.491068285461031	2.61720795957753E-5	0.491068285461031	1.57560238966576E-5	0.491068285461031	1.2852278254047E-5	0.491068285461031	7.7372836406147E-6
0.503988766969682	2.62030462660194E-5	0.503988766969682	1.5757984773417E-5	0.503988766969682	1.32060409784606E-5	0.503988766969682	7.94184731588145E-6
0.516507502337858	2.61873839573598E-5	0.516507502337858	1.57514278838626E-5	0.516507502337858	1.35259802805784E-5	0.516507502337858	8.13573067454874E-6
0.528656164959726	2.61319566232399E-5	0.528656164959726	1.57376415342046E-5	0.528656164959726	1.38148199713359E-5	0.528656164959726	8.3198012189835E-6
0.540462560631881	2.60429732054746E-5	0.540462560631881	1.57177068614757E-5	0.540462560631881	1.40752519850983E-5	0.540462560631881	8.49483209761446E-6
0.551951252180521	2.59259868751735E-5	0.551951252180521	1.56925358248084E-5	0.551951252180521	1.43098809197678E-5	0.551951252180521	8.66151479839068E-6
0.563144060712933	2.57859121290945E-5	0.563144060712933	1.56629012860557E-5	0.563144060712933	1.45211832655651E-5	0.563144060712933	8.82046983277522E-6
0.574060471940489	2.56270560188066E-5	0.574060471940489	1.56294608840341E-5	0.574060471940489	1.47114798726014E-5	0.574060471940489	8.97225569126404E-6
0.584717968595117	2.54531595075453E-5	0.584717968595117	1.55927749872323E-5	0.584717968595117	1.48829197215794E-5	0.584717968595117	9.11737571529523E-6
0.595132304683003	2.52674451670718E-5	0.595132304683003	1.55533276475819E-5	0.595132304683003	1.50374728757309E-5	0.595132304683003	9.25628772839532E-6
0.605317733511247	2.50726679420744E-5	0.605317733511247	1.55115333358092E-5	0.605317733511247	1.51769305317766E-5	0.605317733511247	9.38940620211618E-6
0.615287198638351	2.48711663581672E-5	0.615287198638351	1.54677595310911E-5	0.615287198638351	1.53029102753851E-5	0.615287198638351	9.51711443109669E-6
0.625052494837289	2.4664912214522E-5	0.625052494837289	1.54222957645362E-5	0.625052494837289	1.54168649146297E-5	0.625052494837289	9.63974444374188E-6
0.634624404615215	2.44555574107157E-5	0.634624404615215	1.53754202456444E-5	0.634624404615215	1.55200935613086E-5	0.634624404615215	9.75761691910081E-6
0.644012814664401	2.42444770717008E-5	0.644012814664401	1.53273661255604E-5	0.644012814664401	1.56137539190125E-5	0.644012814664401	9.87102019991397E-6
0.653226815724845	2.40328085648513E-5	0.653226815724845	1.52783364326665E-5	0.653226815724845	1.56988750117426E-5	0.653226815724845	9.98021905748363E-6
0.662274788648911	2.3821486130979E-5	0.662274788648911	1.52285082732376E-5	0.662274788648911	1.57763696926971E-5	0.662274788648911	1.00854570980966E-5
0.671164478921322	2.36112716860381E-5	0.671164478921322	1.51780363783184E-5	0.671164478921322	1.58470468578295E-5	0.671164478921322	1.0186958876903E-5
