# Supplementary material for: Superconducting spintronic heat engine
Source: Nat Commun. 2024 Jun 6;15:4823. doi: 10.1038/s41467-024-49052-z (PMC11156981; doi:10.1038/s41467-024-49052-z)
Supplement: Supplementary file 4 — Supplementary Data 1 [file 41467_2024_49052_MOESM4_ESM.zip › Data/Figure 2f.dat]

	200mK	400mK	600mK	800mK
1E-5	2.26263661979317E-5	7.46351648309909E-5	1.82960536377166E-4	2.58554780386359E-4
2E-5	3.22894828394353E-5	7.04911369937308E-5	1.4310409594694E-4	1.62449888194986E-4
3E-5	3.62884803875531E-5	5.98115435310086E-5	1.08895224795582E-4	1.41572147669306E-4
4E-5	3.31363849197679E-5	4.92584818002375E-5	7.96926096435661E-5	1.13514008608556E-4
5E-5	2.80232356235446E-5	3.94395551112769E-5	5.60172062526003E-5	8.76619519209904E-5
