# Supplementary material for: Superconducting spintronic heat engine
Source: Nat Commun. 2024 Jun 6;15:4823. doi: 10.1038/s41467-024-49052-z (PMC11156981; doi:10.1038/s41467-024-49052-z)
Supplement: Supplementary file 4 — Supplementary Data 1 [file 41467_2024_49052_MOESM4_ESM.zip › Data/Figure 3b.dat]

25000	3.54615E-6	2.2348E-6	-1.1509E-6
50000	5.7201E-6	2.44295E-6	-8.707E-7
100000	7.31265E-6	3.54615E-6	-1.4525E-6
150000	8.3021E-6	4.8976E-6	-2.26375E-6
200000	9.6231E-6	5.40375E-6	-1.40075E-6
250000	1.111215E-5	4.7057E-6	-1.73365E-6
300000	1.05669E-5	6.1257E-6	-3.25885E-6
350000	1.131015E-5	5.79215E-6	-2.3145E-6
400000	1.135175E-5	6.2384E-6	-3.0821E-6
450000	1.283725E-5	6.19675E-6	-1.74945E-6
