# Supplementary material for: Superconducting spintronic heat engine
Source: Nat Commun. 2024 Jun 6;15:4823. doi: 10.1038/s41467-024-49052-z (PMC11156981; doi:10.1038/s41467-024-49052-z)
Supplement: Supplementary file 4 — Supplementary Data 1 [file 41467_2024_49052_MOESM4_ESM.zip › Data/Figure 3c exp.dat]

25000	5.030071929E-16	1.997732416E-16	5.29828324E-17
50000	6.543908802E-16	1.1936009405E-16	1.51623698E-17
100000	5.34748500225E-16	1.25751798225E-16	2.10975625E-17
150000	4.59499096066667E-16	1.59909905066667E-16	3.41637604166667E-17
200000	4.6302026805E-16	1.460025703125E-16	9.8105028125E-18
250000	4.9391951049E-16	8.857444996E-17	1.202216929E-17
300000	3.721979187E-16	1.250806683E-16	3.54003444083333E-17
350000	3.65484265778571E-16	9.585429035E-17	1.53054578571429E-17
400000	3.2215557015625E-16	9.72940864E-17	2.3748351025E-17
450000	3.66211083472222E-16	8.53326901388889E-17	6.80127845E-18
