# Supplementary material for: Superconducting spintronic heat engine
Source: Nat Commun. 2024 Jun 6;15:4823. doi: 10.1038/s41467-024-49052-z (PMC11156981; doi:10.1038/s41467-024-49052-z)
Supplement: Supplementary file 4 — Supplementary Data 1 [file 41467_2024_49052_MOESM4_ESM.zip › Data/Figure 3c teo.dat]

1000	4.1924213920989E-17
2000	8.1165452653486E-17
3000	1.17913832199546E-16
4000	1.5234375E-16
5000	1.84615384615385E-16
6000	2.14876033057851E-16
7000	2.43261305413232E-16
8000	2.69896193771626E-16
9000	2.94896030245747E-16
10000	3.18367346938776E-16
11000	3.40408649077564E-16
12000	3.61111111111111E-16
13000	3.80559204353537E-16
14000	3.98831263696129E-16
15000	4.16E-16
16000	4.3213296398892E-16
17000	4.47292966773486E-16
18000	4.61538461538462E-16
19000	4.74923890402179E-16
20000	4.875E-16
21000	4.99314128943759E-16
22000	5.10410469958358E-16
23000	5.20830309188561E-16
24000	5.30612244897959E-16
25000	5.39792387543253E-16
26000	5.48404542996214E-16
27000	5.56480380499405E-16
28000	5.6404958677686E-16
29000	5.71140007574801E-16
30000	5.77777777777778E-16
31000	5.83987441130298E-16
32000	5.89792060491493E-16
33000	5.95213319458897E-16
34000	6.0027161611589E-16
35000	6.04986149584488E-16
36000	6.09375E-16
37000	6.13455202465724E-16
38000	6.17242815493544E-16
39000	6.20752984389348E-16
40000	6.24E-16
41000	6.26997353200667E-16
42000	6.29757785467128E-16
43000	6.32293335846922E-16
44000	6.34615384615385E-16
45000	6.36734693877551E-16
46000	6.38661445354219E-16
47000	6.40405275569919E-16
48000	6.41975308641975E-16
49000	6.43380186852959E-16
50000	6.44628099173554E-16
51000	6.4572680788897E-16
52000	6.46683673469388E-16
53000	6.47505677813454E-16
54000	6.48199445983379E-16
55000	6.48771266540643E-16
56000	6.4922711058264E-16
57000	6.4957264957265E-16
58000	6.49813272048262E-16
59000	6.49954099286774E-16
60000	6.5E-16
61000	6.49955604125401E-16
62000	6.49825315775329E-16
63000	6.49613325401547E-16
64000	6.49323621227888E-16
65000	6.4896E-16
66000	6.48526077097506E-16
67000	6.48025296050592E-16
68000	6.474609375E-16
69000	6.4683612763656E-16
70000	6.46153846153846E-16
71000	6.4541693374512E-16
72000	6.44628099173554E-16
73000	6.43789925942676E-16
74000	6.42904878592114E-16
75000	6.41975308641975E-16
76000	6.41003460207612E-16
77000	6.39991475305024E-16
78000	6.38941398865785E-16
79000	6.37855183479116E-16
80000	6.36734693877551E-16
81000	6.3558171118153E-16
82000	6.34397936917278E-16
83000	6.3318499682136E-16
84000	6.31944444444444E-16
85000	6.30677764565993E-16
86000	6.2938637643085E-16
87000	6.28071636817993E-16
88000	6.26734842951059E-16
89000	6.25377235259673E-16
90000	6.24E-16
91000	6.22604271742468E-16
92000	6.21191135734072E-16
93000	6.19761630142253E-16
94000	6.18316748186878E-16
95000	6.16857440166493E-16
96000	6.15384615384615E-16
97000	6.138991439815E-16
98000	6.12401858676494E-16
99000	6.10893556425774E-16
100000	6.09375E-16
101000	6.07846919486131E-16
102000	6.06310013717421E-16
103000	6.04764951635365E-16
104000	6.03212373587151E-16
105000	6.01652892561984E-16
106000	6.0008709536943E-16
107000	5.98515543762774E-16
108000	5.96938775510204E-16
109000	5.95357305416477E-16
110000	5.93771626297578E-16
111000	5.92182209910742E-16
112000	5.90589507842077E-16
113000	5.88993952353904E-16
114000	5.87395957193817E-16
115000	5.85795918367347E-16
116000	5.84194214876033E-16
117000	5.8259120942258E-16
118000	5.80987249084712E-16
119000	5.7938266595924E-16
120000	5.77777777777778E-16
121000	5.76172888495467E-16
122000	5.74568288854003E-16
123000	5.72964256920183E-16
124000	5.71361058601134E-16
125000	5.69758948137327E-16
126000	5.68158168574402E-16
127000	5.66558952214819E-16
128000	5.64961521050249E-16
129000	5.63366087175611E-16
130000	5.61772853185596E-16
131000	5.6018201255448E-16
132000	5.5859375E-16
133000	5.57008241831996E-16
134000	5.55425656286534E-16
135000	5.53846153846154E-16
136000	5.52269887546856E-16
137000	5.50697003272437E-16
138000	5.49127640036731E-16
139000	5.47561930254287E-16
140000	5.46E-16
141000	5.44441969258187E-16
142000	5.42887952161553E-16
143000	5.4133805722051E-16
144000	5.39792387543253E-16
145000	5.38251041046996E-16
146000	5.3671411066076E-16
147000	5.35181684520059E-16
148000	5.33653846153846E-16
149000	5.32130674664042E-16
150000	5.30612244897959E-16
151000	5.29098627613935E-16
152000	5.27589889640441E-16
153000	5.26086094028963E-16
154000	5.24587300200891E-16
155000	5.23093564088697E-16
156000	5.21604938271605E-16
157000	5.20121472106012E-16
158000	5.18643211850854E-16
159000	5.1717020078814E-16
160000	5.15702479338843E-16
161000	5.14240085174341E-16
162000	5.12783053323594E-16
163000	5.11331416276217E-16
164000	5.09885204081633E-16
165000	5.08444444444444E-16
166000	5.07009162816196E-16
167000	5.0557938248365E-16
168000	5.0415512465374E-16
169000	5.02736408535306E-16
170000	5.01323251417769E-16
171000	4.99915668746838E-16
172000	4.98513674197384E-16
173000	4.97117279743595E-16
174000	4.95726495726496E-16
175000	4.94341330918968E-16
176000	4.92961792588337E-16
177000	4.91587886556642E-16
178000	4.90219617258668E-16
179000	4.88856987797833E-16
180000	4.875E-16
181000	4.86148654465316E-16
182000	4.84802950618127E-16
183000	4.83462886755068E-16
184000	4.82128460091373E-16
185000	4.80799666805498E-16
186000	4.79476502082094E-16
187000	4.7815896015342E-16
188000	4.7684703433923E-16
189000	4.75540717085208E-16
190000	4.7424E-16
191000	4.72944873890891E-16
192000	4.71655328798186E-16
193000	4.7037135402834E-16
194000	4.69092938185876E-16
195000	4.67820069204152E-16
196000	4.66552734375E-16
197000	4.65290920377296E-16
198000	4.64034613304489E-16
199000	4.62783798691135E-16
200000	4.61538461538462E-16
201000	4.60298586339014E-16
202000	4.59064157100402E-16
203000	4.57835157368185E-16
204000	4.56611570247934E-16
205000	4.55393378426486E-16
206000	4.54180564192436E-16
207000	4.52973109455877E-16
208000	4.51770995767431E-16
209000	4.5057420433659E-16
210000	4.49382716049383E-16
211000	4.4819651148541E-16
212000	4.47015570934256E-16
213000	4.45839874411303E-16
214000	4.44669401672971E-16
215000	4.43504132231405E-16
216000	4.4234404536862E-16
217000	4.41189120150139E-16
218000	4.40039335438124E-16
219000	4.38894669904035E-16
220000	4.37755102040816E-16
221000	4.36620610174643E-16
222000	4.35491172476234E-16
223000	4.34366766971744E-16
224000	4.33247371553263E-16
225000	4.3213296398892E-16
226000	4.31023521932613E-16
227000	4.29919022933385E-16
228000	4.28819444444445E-16
229000	4.27724763831851E-16
230000	4.26634958382878E-16
231000	4.25550005314061E-16
232000	4.24469881778945E-16
233000	4.23394564875537E-16
234000	4.22324031653478E-16
235000	4.21258259120942E-16
236000	4.20197224251278E-16
237000	4.19140903989389E-16
238000	4.18089275257871E-16
239000	4.1704231496292E-16
240000	4.16E-16
241000	4.14962307259302E-16
242000	4.13929213630981E-16
243000	4.12900696010195E-16
244000	4.11876731301939E-16
245000	4.10857296425692E-16
246000	4.09842368319877E-16
247000	4.08831923946143E-16
248000	4.07825940293473E-16
249000	4.06824394382128E-16
250000	4.0582726326743E-16
251000	4.04834524043383E-16
252000	4.03846153846154E-16
253000	4.02862129857404E-16
254000	4.01882429307477E-16
255000	4.00907029478458E-16
256000	3.99935907707098E-16
257000	3.98969041387615E-16
258000	3.98006407974368E-16
259000	3.97047984984424E-16
260000	3.9609375E-16
261000	3.95143680670801E-16
262000	3.94197754716253E-16
263000	3.93255949927633E-16
264000	3.92318244170096E-16
265000	3.91384615384615E-16
266000	3.90455041589823E-16
267000	3.89529500883764E-16
268000	3.88607971445568E-16
269000	3.87690431537033E-16
270000	3.86776859504132E-16
271000	3.85867233778443E-16
272000	3.84961532878502E-16
273000	3.84059735411087E-16
274000	3.8316182007243E-16
275000	3.82267765649365E-16
276000	3.81377551020408E-16
277000	3.80491155156777E-16
278000	3.7960855712335E-16
279000	3.78729736079568E-16
280000	3.77854671280277E-16
281000	3.76983342076522E-16
282000	3.76115727916282E-16
283000	3.75251808345162E-16
284000	3.74391563007031E-16
285000	3.73534971644613E-16
286000	3.72682014100037E-16
287000	3.71832670315342E-16
288000	3.70986920332937E-16
289000	3.70144744296024E-16
290000	3.6930612244898E-16
291000	3.68471035137702E-16
292000	3.67639462809917E-16
293000	3.66811386015456E-16
294000	3.65986785406492E-16
295000	3.6516564173775E-16
296000	3.64347935866684E-16
297000	3.63533648753619E-16
298000	3.62722761461877E-16
299000	3.61915255157859E-16
300000	3.61111111111111E-16
301000	3.60310310694362E-16
302000	3.59512835383535E-16
303000	3.58718666757735E-16
304000	3.57927786499215E-16
305000	3.5714017639332E-16
306000	3.56355818328406E-16
307000	3.55574694295748E-16
308000	3.54796786389414E-16
309000	3.54022076806134E-16
310000	3.53250547845142E-16
311000	3.52482181908007E-16
312000	3.51716961498439E-16
313000	3.50954869222089E-16
314000	3.50195887786325E-16
315000	3.4944E-16
316000	3.48687188773201E-16
317000	3.47937437116985E-16
318000	3.47190728143109E-16
319000	3.46447045063735E-16
320000	3.45706371191136E-16
321000	3.4496868993738E-16
322000	3.44233984814013E-16
323000	3.43502239431723E-16
324000	3.427734375E-16
325000	3.42047562826784E-16
326000	3.41324599318103E-16
327000	3.40604530977706E-16
328000	3.39887341906685E-16
329000	3.39173016303091E-16
330000	3.38461538461538E-16
331000	3.3775289277281E-16
332000	3.37047063723449E-16
333000	3.36344035895344E-16
334000	3.35643793965317E-16
335000	3.34946322704695E-16
336000	3.3425160697888E-16
337000	3.33559631746918E-16
338000	3.32870382061059E-16
339000	3.32183843066312E-16
340000	3.315E-16
341000	3.30818838191305E-16
342000	3.30140343060815E-16
343000	3.29464500120067E-16
344000	3.28791294971081E-16
345000	3.28120713305899E-16
346000	3.27452740906113E-16
347000	3.26787363642401E-16
348000	3.26124567474049E-16
349000	3.25464338448479E-16
350000	3.24806662700773E-16
351000	3.24151526453194E-16
352000	3.23498916014705E-16
353000	3.22848817780488E-16
354000	3.22201218231464E-16
355000	3.21556103933808E-16
356000	3.20913461538462E-16
357000	3.20273277780653E-16
358000	3.19635539479408E-16
359000	3.19000233537061E-16
360000	3.18367346938776E-16
361000	3.17736866752049E-16
362000	3.17108780126233E-16
363000	3.16483074292038E-16
364000	3.15859736561054E-16
365000	3.1523875432526E-16
366000	3.14620115056536E-16
367000	3.14003806306183E-16
368000	3.13389815704428E-16
369000	3.12778130959949E-16
370000	3.12168739859383E-16
371000	3.11561630266848E-16
372000	3.10956790123457E-16
373000	3.10354207446837E-16
374000	3.09753870330651E-16
375000	3.09155766944114E-16
376000	3.08559885531521E-16
377000	3.07966214411763E-16
378000	3.07374741977857E-16
379000	3.06785456696468E-16
380000	3.06198347107438E-16
381000	3.05613401823314E-16
382000	3.05030609528879E-16
383000	3.04449958980683E-16
384000	3.03871439006574E-16
385000	3.03295038505239E-16
386000	3.02720746445736E-16
387000	3.02148551867033E-16
388000	3.01578443877551E-16
389000	3.01010411654704E-16
390000	3.00444444444445E-16
391000	2.99880531560809E-16
392000	2.99318662385465E-16
393000	2.98758826367265E-16
394000	2.98201013021794E-16
395000	2.97645211930926E-16
396000	2.97091412742382E-16
397000	2.96539605169285E-16
398000	2.95989778989722E-16
399000	2.95441924046307E-16
400000	2.94896030245747E-16
401000	2.94352087558406E-16
402000	2.93810086017878E-16
403000	2.93270015720557E-16
404000	2.92731866825208E-16
405000	2.9219562955255E-16
406000	2.91661294184826E-16
407000	2.91128851065391E-16
408000	2.90598290598291E-16
409000	2.90069603247849E-16
410000	2.89542779538253E-16
411000	2.89017810053146E-16
412000	2.8849468543522E-16
413000	2.87973396385806E-16
414000	2.87453933664477E-16
415000	2.86936288088643E-16
416000	2.86420450533154E-16
417000	2.85906411929908E-16
418000	2.8539416326745E-16
419000	2.84883695590588E-16
420000	2.84375E-16
421000	2.83868067651851E-16
422000	2.83362889757408E-16
423000	2.82859457582655E-16
424000	2.8235776244792E-16
425000	2.81857795727495E-16
426000	2.81359548849261E-16
427000	2.80863013294318E-16
428000	2.80368180596614E-16
429000	2.7987504234258E-16
430000	2.79383590170762E-16
431000	2.78893815771463E-16
432000	2.78405710886377E-16
433000	2.77919267308238E-16
434000	2.7743447688046E-16
435000	2.76951331496786E-16
436000	2.76469823100937E-16
437000	2.75989943686263E-16
438000	2.75511685295398E-16
439000	2.7503504001992E-16
440000	2.7456E-16
441000	2.74086557424074E-16
442000	2.736147045285E-16
443000	2.73144433597224E-16
444000	2.72675736961451E-16
445000	2.72208606999314E-16
446000	2.71743036135543E-16
447000	2.71279016841147E-16
448000	2.70816541633083E-16
449000	2.70355603073942E-16
450000	2.69896193771626E-16
451000	2.69438306379035E-16
452000	2.6898193359375E-16
453000	2.68527068157724E-16
454000	2.6807370285697E-16
455000	2.67621830521256E-16
456000	2.67171444023797E-16
457000	2.66722536280954E-16
458000	2.66275100251934E-16
459000	2.65829128938488E-16
460000	2.65384615384615E-16
461000	2.64941552676272E-16
462000	2.64499933941076E-16
463000	2.64059752348014E-16
464000	2.63621001107162E-16
465000	2.63183673469388E-16
466000	2.62747762726077E-16
467000	2.62313262208844E-16
468000	2.61880165289256E-16
469000	2.61448465378554E-16
470000	2.61018155927376E-16
471000	2.60589230425484E-16
472000	2.60161682401493E-16
473000	2.59735505422596E-16
474000	2.59310693094306E-16
475000	2.5888723906018E-16
476000	2.58465137001559E-16
477000	2.58044380637308E-16
478000	2.57624963723553E-16
479000	2.57206880053421E-16
480000	2.5679012345679E-16
481000	2.56374687800028E-16
482000	2.55960566985744E-16
483000	2.55547754952535E-16
484000	2.55136245674741E-16
485000	2.54726033162192E-16
486000	2.54317111459969E-16
487000	2.53909474648156E-16
488000	2.53503116841601E-16
489000	2.53098032189674E-16
490000	2.52694214876033E-16
491000	2.52291659118382E-16
492000	2.51890359168242E-16
493000	2.51490309310714E-16
494000	2.5109150386425E-16
495000	2.50693937180424E-16
496000	2.50297603643704E-16
497000	2.49902497671225E-16
498000	2.49508613712568E-16
499000	2.49115946249532E-16
500000	2.48724489795918E-16
