# Supplementary material for: Superconducting spintronic heat engine
Source: Nat Commun. 2024 Jun 6;15:4823. doi: 10.1038/s41467-024-49052-z (PMC11156981; doi:10.1038/s41467-024-49052-z)
Supplement: Supplementary file 4 — Supplementary Data 1 [file 41467_2024_49052_MOESM4_ESM.zip › Data/Figure 3d exp.dat]

0	0	0	0
1.1E-11	6.22609066666667E-19	2.56266666666667E-20	3.29596816666667E-19
4.4E-11	9.98784E-20	1.99872816666667E-19	1.37568816666667E-19
9.9E-11	3.71010666666667E-20	1.98605066666667E-19	5.75360666666667E-20
1.76E-10	1.69389066666667E-19	2.2326E-21	1.66666666666667E-24
2.75E-10	5.7213135E-19	1.33859266666667E-19	1.05672066666667E-19
3.96E-10	1.55397226666667E-18	7.29410666666667E-20	2.4155415E-19
5.39E-10	1.4732934E-18	7.76116266666667E-19	2.76920166666667E-20
7.04E-10	1.66366801666667E-18	2.7890016E-18	1.55652266666667E-19
8.91E-10	4.06432426666667E-18	4.83822406666667E-18	3.22480166666667E-20
1.1E-9	7.31993081666667E-18	3.72803226666667E-18	1.6192815E-19
1.331E-9	1.43707416E-17	5.97052215E-18	3.95281666666667E-21
1.584E-9	1.95259330666667E-17	1.09209600666667E-17	3.22080266666667E-19
1.859E-9	2.65108948166667E-17	1.52702060166667E-17	2.95963266666667E-19
2.156E-9	3.90781680666667E-17	1.491312615E-17	5.7800535E-19
2.475E-9	5.03836720666667E-17	2.67560748166667E-17	9.9768615E-19
2.816E-9	6.164917935E-17	3.32821328166667E-17	1.89819306666667E-18
3.179E-9	7.47563788166667E-17	3.38430640666667E-17	2.4579456E-18
3.564E-9	9.26234050666667E-17	4.283643015E-17	4.28428481666667E-18
3.971E-9	1.08845682816667E-16	4.81761282666667E-17	4.34919526666667E-18
4.4E-9	1.24551396816667E-16	6.099408375E-17	8.6913816E-18
4.851E-9	1.47304269066667E-16	6.23750496E-17	8.40004166666667E-18
5.324E-9	1.65897556016667E-16	6.24995028166667E-17	7.3836384E-18
5.819E-9	1.878890496E-16	7.41014840166667E-17	9.38442401666667E-18
6.336E-9	2.0760948135E-16	8.393385375E-17	1.00376780166667E-17
6.875E-9	2.42667370416667E-16	8.41232004166667E-17	1.362599415E-17
7.436E-9	2.65819401666667E-16	8.90747872666667E-17	1.44904032666667E-17
8.019E-9	2.92401035266667E-16	1.04462176016667E-16	1.41232016666667E-17
8.624E-9	3.03484558016667E-16	1.17208326666667E-16	1.72334722666667E-17
9.251E-9	3.27460481666667E-16	1.28744201666667E-16	1.967568135E-17
9.9E-9	3.40344930016667E-16	1.46003520266667E-16	2.245428375E-17
1.0571E-8	3.766217496E-16	1.50055883266667E-16	2.56015208166667E-17
1.1264E-8	3.89910336816667E-16	1.58025018816667E-16	3.106513215E-17
1.1979E-8	3.9443037615E-16	1.73274222816667E-16	3.74096688166667E-17
1.2716E-8	4.10366723266667E-16	1.740329766E-16	3.64852824E-17
1.3475E-8	4.3806445215E-16	1.74070446816667E-16	3.29789548166667E-17
1.4256E-8	4.349410656E-16	1.9303081935E-16	2.57742604166667E-17
1.5059E-8	4.55407010016667E-16	1.89009101066667E-16	3.97199520666667E-17
1.5884E-8	4.80986906666667E-16	1.89620148266667E-16	4.13057848166667E-17
1.6731E-8	5.27841224066667E-16	1.98642093066667E-16	3.63746348166667E-17
1.76E-8	5.05203380266667E-16	1.81443782016667E-16	4.30936800166667E-17
1.8491E-8	5.1729384375E-16	1.971311256E-16	5.09055126E-17
1.9404E-8	5.06614606816667E-16	1.954381824E-16	5.27362500166667E-17
2.0339E-8	5.4319069935E-16	1.79788584066667E-16	4.39247928166667E-17
2.1296E-8	5.31829144816667E-16	2.0213260215E-16	4.26827872666667E-17
2.2275E-8	5.73918524816667E-16	1.8573985815E-16	4.694572215E-17
2.3276E-8	5.91318548016667E-16	1.84457680066667E-16	5.14504120166667E-17
