# Supplementary material for: Superconducting spintronic heat engine
Source: Nat Commun. 2024 Jun 6;15:4823. doi: 10.1038/s41467-024-49052-z (PMC11156981; doi:10.1038/s41467-024-49052-z)
Supplement: Supplementary file 4 — Supplementary Data 1 [file 41467_2024_49052_MOESM4_ESM.zip › Data/Figure 3d teo.dat]

--	--	--
1.10998704068722E-11	3.82231923557512E-21	1.71478741688095E-21
1.8758780987614E-11	1.08420538514591E-20	4.84910313716017E-21
2.84156682415928E-11	2.46658265113053E-20	1.09896584254905E-20
4.00705321688086E-11	4.85516363380411E-20	2.1533576566749E-20
5.37233727692614E-11	8.62549274577435E-20	3.80557223212382E-20
6.93741900429512E-11	1.41946278875403E-19	6.22587197598742E-20
8.7022983989878E-11	2.20126992066751E-19	9.59231582818514E-20
1.06669754610042E-10	3.25545954876877E-19	1.40860310499552E-19
1.28314501903442E-10	4.63120543877367E-19	1.98869168381865E-19
1.5195722587008E-10	6.3786362547542E-19	2.71699036244046E-19
1.77597926509955E-10	8.54818014066781E-19	3.6101836911835E-19
2.05236603823067E-10	1.11899910724412E-18	4.68390061924552E-19
2.34873257809415E-10	1.43534588311582E-18	5.95253007007092E-19
2.66507888469001E-10	1.80868003044344E-18	7.42909454750933E-19
3.00140495801824E-10	2.2436726883433E-18	9.12517529714753E-19
3.35771079807884E-10	2.74481808672418E-18	1.1050881596726E-18
3.7339964048718E-10	3.31641328304749E-18	1.32148564932073E-18
4.13026177839714E-10	3.96254316490588E-18	1.5624311556418E-18
4.54650691865485E-10	4.68706991164391E-18	1.82850838093568E-18
4.98273182564492E-10	5.4936261646515E-18	2.12017087805945E-18
5.43893649936737E-10	6.38561123114956E-18	2.43775044936056E-18
5.91512093982219E-10	7.36618973005563E-18	2.78146620821446E-18
6.41128514700938E-10	8.43829217279664E-18	3.15143395463243E-18
6.92742912092893E-10	9.60461705253174E-18	3.54767559100059E-18
7.46355286158086E-10	1.08676340890585E-17	3.97012836914509E-18
8.01965636896516E-10	1.22295883415914E-17	4.41865381511741E-18
8.59573964308182E-10	1.36925049582517E-17	4.89304622385781E-18
9.19180268393086E-10	1.5258194378874E-17	5.39304065288219E-18
9.80784549151226E-10	1.69282578476316E-17	5.91832037348976E-18
1.0443868065826E-9	1.87040931247599E-17	6.46852376069852E-18
1.10998704068722E-9	2.05869003132223E-17	7.04325062036646E-18
1.42571668781603E-9	3.02712702316552E-17	9.88247665407154E-18
1.78091254083594E-9	4.21293271242211E-17	1.31538771191473E-17
2.17557459974695E-9	5.61449068436642E-17	1.6810306662808E-17
2.60970286454906E-9	7.22485982192732E-17	2.08045241960366E-17
3.08329733524227E-9	9.03265901032374E-17	2.50915315446811E-17
3.59635801182659E-9	1.102290388435E-16	2.96297368166024E-17
4.148884894302E-9	1.31778001769562E-16	3.43814157166653E-17
4.74087798266852E-9	1.54774904410028E-16	3.93127700140244E-17
5.37233727692614E-9	1.7900755113489E-16	4.43937664395728E-17
6.04326277707486E-9	2.04257060171675E-16	4.95978658288378E-17
6.75365448311468E-9	2.30302271148377E-16	5.49017069398801E-17
7.5035123950456E-9	2.56926698259828E-16	6.02847817393158E-17
8.29283651286762E-9	2.83921808471938E-16	6.57291222969313E-17
9.12162683658074E-9	3.11090906441603E-16	7.12190095006309E-17
9.98988336618497E-9	3.38251930063045E-16	7.67407079705935E-17
1.08976061016803E-8	3.65239516705803E-16	8.2282228198362E-17
1.18447950430667E-8	3.9190631010828E-16	8.78331150843012E-17
1.28314501903442E-8	4.1812360479501E-16	9.33842610945261E-17
1.38575715435129E-8	4.43781405834059E-16	9.89277418315908E-17
1.49231591025726E-8	4.68787993509416E-16	1.04456671700088E-16
1.60282128675234E-8	4.93069089031974E-16	1.09965077404208E-16
1.71727328383654E-8	5.1656671681178E-16	1.15447787161209E-16
1.83567190150984E-8	5.39237853657161E-16	1.20900333702684E-16
1.95801713977225E-8	5.61052946632558E-16	1.26318869336097E-16
2.08430899862378E-8	5.8199437039361E-16	1.31700091536009E-16
2.21454747806441E-8	6.02054882780983E-16	1.37041158821204E-16
2.34873257809415E-8	6.2123612519505E-16	1.42339684744981E-16
2.48686429871301E-8	6.39547202609857E-16	1.47593648867995E-16
2.62894263992097E-8	6.57003367494071E-16	1.52801352059989E-16
2.77496760171805E-8	6.73624822741361E-16	1.57961384693476E-16
