# Supplementary material for: Superconducting spintronic heat engine
Source: Nat Commun. 2024 Jun 6;15:4823. doi: 10.1038/s41467-024-49052-z (PMC11156981; doi:10.1038/s41467-024-49052-z)
Supplement: Supplementary file 4 — Supplementary Data 1 [file 41467_2024_49052_MOESM4_ESM.zip › Data/Figure 3e exp.dat]

0	0	0	0
1.1E-11	6.22609066666667E-19	2.56266666666667E-20	3.29596816666667E-19
4.4E-11	9.98784E-20	1.99872816666667E-19	1.37568816666667E-19
9.9E-11	3.71010666666667E-20	1.98605066666667E-19	5.75360666666667E-20
1.76E-10	1.69389066666667E-19	2.2326E-21	1.66666666666667E-24
2.75E-10	5.7213135E-19	1.33859266666667E-19	1.05672066666667E-19
3.96E-10	1.55397226666667E-18	7.29410666666667E-20	2.4155415E-19
5.39E-10	1.4732934E-18	7.76116266666667E-19	2.76920166666667E-20
7.04E-10	1.66366801666667E-18	2.7890016E-18	1.55652266666667E-19
8.91E-10	4.06432426666667E-18	4.83822406666667E-18	3.22480166666667E-20
1.1E-9	7.31993081666667E-18	3.72803226666667E-18	1.6192815E-19
1.331E-9	1.43707416E-17	5.97052215E-18	3.95281666666667E-21
1.584E-9	1.95259330666667E-17	1.09209600666667E-17	3.22080266666667E-19
1.859E-9	2.65108948166667E-17	1.52702060166667E-17	2.95963266666667E-19
2.156E-9	3.90781680666667E-17	1.491312615E-17	5.7800535E-19
2.475E-9	5.03836720666667E-17	2.67560748166667E-17	9.9768615E-19
2.816E-9	6.164917935E-17	3.32821328166667E-17	1.89819306666667E-18
3.179E-9	7.47563788166667E-17	3.38430640666667E-17	2.4579456E-18
3.564E-9	9.26234050666667E-17	4.283643015E-17	4.28428481666667E-18
3.971E-9	1.08845682816667E-16	4.81761282666667E-17	4.34919526666667E-18
4.4E-9	1.24551396816667E-16	6.099408375E-17	8.6913816E-18
