# Supplementary material for: Superconducting spintronic heat engine
Source: Nat Commun. 2024 Jun 6;15:4823. doi: 10.1038/s41467-024-49052-z (PMC11156981; doi:10.1038/s41467-024-49052-z)
Supplement: Supplementary file 4 — Supplementary Data 1 [file 41467_2024_49052_MOESM4_ESM.zip › Data/Figure 3f exp.dat]

	Bsat	B0
0.8	1.36742424242424E-9	1.67045454545455E-9
0.7	6.68181818181818E-9	3.18560606060606E-9
0.6	8.72727272727273E-9	5.18560606060606E-9
0.5	1.85606060606061E-8	1.14583333333333E-8
0.4	2.73674242424242E-8	2.13068181818182E-8
0.3	3.00037878787879E-8	2.18787878787879E-8
0.2	2.73674242424242E-8	1.96363636363636E-8
0.1	2.24583333333333E-8	1.45606060606061E-8
0.025	3E-8	1.2E-8
