# Supplementary material for: Superconducting spintronic heat engine
Source: Nat Commun. 2024 Jun 6;15:4823. doi: 10.1038/s41467-024-49052-z (PMC11156981; doi:10.1038/s41467-024-49052-z)
Supplement: Supplementary file 4 — Supplementary Data 1 [file 41467_2024_49052_MOESM4_ESM.zip › Data/Figure 3f teo-eta-nonlin.txt]

# %ECSV 1.0
# ---
# datatype:
# - name: T_0
#   unit: mK
#   datatype: float64
#   meta:
#     h: !astropy.units.Quantity
#       unit: &id001 !astropy.units.Unit {unit: ueV}
#       value: 26.446511691858507
# - name: eta_0
#   datatype: float64
#   meta:
#     h: !astropy.units.Quantity
#       unit: *id001
#       value: 26.446511691858507
# - name: T_1
#   unit: mK
#   datatype: float64
#   meta:
#     h: !astropy.units.Quantity
#       unit: *id001
#       value: 45.29525550447495
# - name: eta_1
#   datatype: float64
#   meta:
#     h: !astropy.units.Quantity
#       unit: *id001
#       value: 45.29525550447495
# - name: T_2
#   unit: mK
#   datatype: float64
#   meta:
#     h: !astropy.units.Quantity
#       unit: *id001
#       value: 79.33953507557551
# - name: eta_2
#   datatype: float64
#   meta:
#     h: !astropy.units.Quantity
#       unit: *id001
#       value: 79.33953507557551
# meta:
#   __serialized_columns__:
#     T_0:
#       __class__: astropy.units.quantity.Quantity
#       unit: &id002 !astropy.units.Unit {unit: mK}
#       value: !astropy.table.SerializedColumn {name: T_0}
#     T_1:
#       __class__: astropy.units.quantity.Quantity
#       unit: *id002
#       value: !astropy.table.SerializedColumn {name: T_1}
#     T_2:
#       __class__: astropy.units.quantity.Quantity
#       unit: *id002
#       value: !astropy.table.SerializedColumn {name: T_2}
#     eta_0:
#       __class__: astropy.units.quantity.Quantity
#       unit: &id003 !astropy.units.Unit {unit: ''}
#       value: !astropy.table.SerializedColumn {name: eta_0}
#     eta_1:
#       __class__: astropy.units.quantity.Quantity
#       unit: *id003
#       value: !astropy.table.SerializedColumn {name: eta_1}
#     eta_2:
#       __class__: astropy.units.quantity.Quantity
#       unit: *id003
#       value: !astropy.table.SerializedColumn {name: eta_2}
#   name: Values
#   params:
#     Delta_0: !astropy.units.Quantity
#       unit: *id001
#       value: 264.46511691858507
#     G_N: !astropy.units.Quantity
#       unit: !astropy.units.Unit {unit: S}
#       value: 2.3909117723880843e-05
#     Gamma: !astropy.units.Quantity
#       unit: *id001
#       value: 49.07049863349105
#     Gamma_orb: !astropy.units.Quantity
#       unit: *id001
#       value: 2.0962483793716534e-29
#     Gamma_sf: !astropy.units.Quantity
#       unit: *id001
#       value: 25.777282310696503
#     Gamma_so: !astropy.units.Quantity
#       unit: *id001
#       value: 0.00019999999999999996
#     I_H: !astropy.units.Quantity
#       unit: !astropy.units.Unit {unit: uA}
#       value: 40.0
#     P: !astropy.units.Quantity
#       unit: &id005 !astropy.units.Unit {unit: ''}
#       value: 0.5348108642564383
#     R_L: !astropy.units.Quantity
#       unit: &id004 !astropy.units.Unit {unit: kOhm}
#       value: 150.0
#     R_a: !astropy.units.Quantity
#       unit: *id004
#       value: 10.0
#     R_b: !astropy.units.Quantity
#       unit: *id004
#       value: 10.0
#     R_x: !astropy.units.Quantity
#       unit: !astropy.units.Unit {unit: Ohm}
#       value: 11.099870406883023
#     a: !astropy.units.Quantity
#       unit: *id005
#       value: 0.00011099870406883024
#     b: !astropy.units.Quantity
#       unit: !astropy.units.Unit {unit: K5 / uA2}
#       value: 5.5657421327918625e-05
# schema: astropy-2.0
T_0 eta_0 T_1 eta_1 T_2 eta_2
25.0 1.2027505454556889e-08 25.0 3.4344509426661077e-08 25.0 9.467498394055536e-08
50.83333333333333 1.1993824446879022e-08 50.83333333333333 3.4235777944240084e-08 50.83333333333333 9.419609543929478e-08
76.66666666666666 1.1936062002600542e-08 76.66666666666666 3.40489235120822e-08 76.66666666666666 9.336928399631251e-08
102.5 1.1852350787013035e-08 102.5 3.377737643877699e-08 102.5 9.21641626795948e-08
128.33333333333331 1.1739836655457845e-08 128.33333333333331 3.3411503275279466e-08 128.33333333333331 9.054627125522022e-08
154.16666666666666 1.15946927994063e-08 154.16666666666666 3.29393079286721e-08 154.16666666666666 8.848604369009581e-08
180.0 1.1412499704203557e-08 180.0 3.2348218223371855e-08 180.0 8.59662153873735e-08
205.83333333333331 1.1188950396735107e-08 205.83333333333331 3.162738079626198e-08 205.83333333333331 8.298597351439633e-08
231.66666666666666 1.0920634862508204e-08 231.66666666666666 3.076969878290451e-08 231.66666666666666 7.956215893615475e-08
257.5 1.0605664571777585e-08 257.5 2.9773157259660797e-08 257.5 7.572841009506421e-08
283.3333333333333 1.0244021445796334e-08 283.3333333333333 2.864133992657395e-08 283.3333333333333 7.153301322498236e-08
309.16666666666663 9.837629024312265e-09 309.16666666666663 2.7383254070959926e-08 309.16666666666663 6.703598929847855e-08
335.0 9.390203653190688e-09 335.0 2.6012657918414028e-08 335.0 6.230578598466467e-08
360.8333333333333 8.90695963203238e-09 360.8333333333333 2.4547083594263176e-08 360.8333333333333 5.7415851692441154e-08
386.66666666666663 8.394235396847654e-09 386.66666666666663 2.3006716610822988e-08 386.66666666666663 5.244131428720756e-08
412.5 7.859093364376576e-09 412.5 2.1413254658867678e-08 412.5 4.7455945609928524e-08
438.3333333333333 7.308931783402079e-09 438.3333333333333 1.9788835059503128e-08 438.3333333333333 4.252955346696433e-08
464.16666666666663 6.751135335821821e-09 464.16666666666663 1.815509351914308e-08 464.16666666666663 3.772590066884092e-08
490.0 6.192782307400983e-09 490.0 1.6532395722334516e-08 490.0 3.3101208130181843e-08
515.8333333333333 5.640418137548137e-09 515.8333333333333 1.493926251292891e-08 515.8333333333333 2.87032432747263e-08
541.6666666666666 5.0998989638474876e-09 541.6666666666666 1.3391993717725324e-08 541.6666666666666 2.4570961905103928e-08
567.5 4.576301609236754e-09 567.5 1.1904475922938004e-08 567.5 2.0734618155512375e-08
593.3333333333333 4.073891508403572e-09 593.3333333333333 1.0488147111455113e-08 593.3333333333333 1.721623883741272e-08
619.1666666666666 3.5961363214495688e-09 619.1666666666666 9.152081804411819e-09 619.1666666666666 1.4030345966469165e-08
645.0 3.1457516793488594e-09 645.0 7.903158072128294e-09 645.0 1.1184818578308829e-08
670.8333333333333 2.724766336453141e-09 670.8333333333333 6.746271193390756e-09 670.8333333333333 8.681803996775633e-09
696.6666666666666 2.3345963344690676e-09 696.6666666666666 5.684565923684006e-09 696.6666666666666 6.5186133720997666e-09
722.5 1.976120733293623e-09 722.5 4.719667828053059e-09 722.5 4.688560469115066e-09
748.3333333333333 1.6497542793441581e-09 748.3333333333333 3.8519019370103044e-09 748.3333333333333 3.1817224241332897e-09
774.1666666666666 1.355514614369255e-09 774.1666666666666 3.0804929947294745e-09 774.1666666666666 1.9856150683400307e-09
800.0 1.093083143680711e-09 800.0 2.4037455395765916e-09 800.0 1.0857838648658531e-09
