# Supplementary material for: Superconducting spintronic heat engine
Source: Nat Commun. 2024 Jun 6;15:4823. doi: 10.1038/s41467-024-49052-z (PMC11156981; doi:10.1038/s41467-024-49052-z)
Supplement: Supplementary file 4 — Supplementary Data 1 [file 41467_2024_49052_MOESM4_ESM.zip › Data/Figure 4.dat]

-0.02	9.58042396588038E-6
-0.0195	9.53683110888038E-6
-0.019	9.61326682288038E-6
-0.0185	9.50862396588038E-6
-0.018	9.49026682288038E-6
-0.0175	9.52877396588038E-6
-0.017	9.46380253788038E-6
-0.0165	9.43022396588038E-6
-0.016	9.55953825188038E-6
-0.0155	9.44718825188038E-6
-0.015	9.59413110888038E-6
-0.0145	9.63432396588038E-6
-0.014	9.50195968088038E-6
-0.0135	9.25114539488038E-6
-0.013	9.29824539488038E-6
-0.0125	9.22323825188038E-6
-0.012	9.14476682288038E-6
-0.0115	9.14048825188038E-6
-0.011	9.08761682288038E-6
-0.0105	9.01398825188038E-6
-0.01	9.06418825188038E-6
-0.0095	9.08680253788038E-6
-0.009	9.20502396588038E-6
-0.0085	9.24797396588038E-6
-0.008	9.24005968088038E-6
-0.0075	9.16978825188038E-6
-0.007	9.09652396588038E-6
-0.0065	9.19930968088038E-6
-0.006	9.15397396588038E-6
-0.0055	9.07506682288038E-6
-0.005	9.09217396588038E-6
-0.0045	9.09660968088038E-6
-0.004	9.07651682288038E-6
-0.0035	9.14143110888038E-6
-0.003	9.01233825188038E-6
-0.0025	9.07649539488038E-6
-0.002	9.01110253788038E-6
-0.0015	9.07070253788038E-6
-1E-3	8.94227396588038E-6
-5E-4	8.88365968088038E-6
0	8.74623825188038E-6
5E-4	8.59205253788038E-6
1E-3	8.36611682288038E-6
0.0015	7.88013825188038E-6
0.002	7.63644525188038E-6
0.0025	7.34170925188038E-6
0.003	7.04289525188038E-6
0.0035	6.79078825188038E-6
0.004	6.45107425188038E-6
0.0045	5.91780925188038E-6
0.005	5.64068125188038E-6
0.0055	5.23198125188038E-6
0.006	4.64294525188038E-6
0.0065	3.90375925188038E-6
0.007	3.34045925188038E-6
0.0075	2.43084525188038E-6
0.008	1.54115225188038E-6
0.0085	8.90531251880384E-7
0.009	3.16559251880384E-7
0.0095	-3.74477481196153E-8
0.01	7.90452518803835E-8
0.01	8.0781251880384E-8
0.0095	1.52495251880385E-7
0.009	1.31181251880384E-7
0.0085	1.39588251880385E-7
0.008	2.50845251880384E-7
0.0075	3.08517251880385E-7
0.007	1.98781251880385E-7
0.0065	2.34667251880384E-7
0.006	3.81245251880384E-7
0.0055	2.78931251880385E-7
0.005	3.78424251880384E-7
0.0045	2.62102251880384E-7
0.004	2.19002251880385E-7
0.0035	2.14081251880385E-7
0.003	3.51374251880384E-7
0.0025	3.24524251880384E-7
0.002	2.71381251880385E-7
0.0015	3.12281251880385E-7
1E-3	3.46874251880384E-7
5E-4	4.60159251880384E-7
0	5.64538251880383E-7
-5E-4	5.35952251880385E-7
-1E-3	5.17674251880384E-7
-0.0015	6.24145251880384E-7
-0.002	8.04509251880383E-7
-0.0025	1.08012425188038E-6
-0.003	1.34245225188038E-6
-0.0035	1.55617425188038E-6
-0.004	1.77693825188038E-6
-0.0045	2.13783125188038E-6
-0.005	2.99915925188038E-6
-0.0055	3.49571725188038E-6
-0.006	4.19459525188038E-6
-0.0065	4.88285225188038E-6
-0.007	5.57437425188038E-6
-0.0075	6.11963125188038E-6
-0.008	6.64524525188038E-6
-0.0085	7.10873825188038E-6
-0.009	7.49617425188038E-6
-0.0095	7.86389525188038E-6
-0.01	8.27647396588038E-6
-0.0105	8.82281682288038E-6
-0.011	9.04576682288038E-6
-0.0115	9.31091682288038E-6
-0.012	9.50072396588038E-6
-0.0125	9.41441682288038E-6
-0.013	9.55939539488038E-6
-0.0135	9.54575253788038E-6
-0.014	9.73040253788038E-6
-0.0145	9.67943110888038E-6
-0.015	9.59115253788038E-6
-0.0155	9.49614539488038E-6
-0.016	9.46830253788038E-6
-0.0165	9.37830253788038E-6
-0.017	9.45915968088038E-6
-0.0175	9.47503825188038E-6
-0.018	9.37807396588038E-6
-0.0185	9.35580968088038E-6
-0.019	9.32984539488038E-6
-0.0195	9.46953825188038E-6
-0.02	9.42319539488038E-6
